# Supplementary material for: Behaviour change techniques targeting both diet and physical activity in type 2 diabetes: A systematic review and meta-analysis
Source: Int J Behav Nutr Phys Act. 2017 Feb 8;14:18. doi: 10.1186/s12966-016-0436-0 (PMC5299734; doi:10.1186/s12966-016-0436-0)
Supplement: Additional file 2: — Excel file documenting text for each BCT for all included studies. (XLSX 113 kb) [file 12966_2016_436_MOESM2_ESM.xlsx]

## Sheet: Agurs Collins
Article 7: Agurs Collins et al 1997
BCT no.	BCT Label	BCT description	FINAL CONSENSUS
			Diet		Physical Activity
			Intervention		Intervention
1.1	Goal setting (behaviour)	Set or agree on a goal defined in terms of the behavior to be achieved	x	The intervention objectives were to promote adherence to a diet with ~55-60% kcal from carbohydrate, 12-20% from protein, and <30% from fat (9), a weight loss of at least 10 lb (4.5 kg) at the rate of <2 lb (0.9 kg) per week	x	The intervention objectives were to promote adherence to a diet with ~55-60% kcal from carbohydrate, 12-20% from protein, and <30% from fat (9), a weight loss of at least 10 lb (4.5 kg) at the rate of <2 lb (0.9 kg) per week, and moderate physical activity at least 3 days per week.
1.2	Problem solving	Analyse , or prompt the person to analyse, factors influencing the behavior and generate or select strategies that include overcoming barriers and/or increasing facilitators	x	The behavioral component was based on Social Action Theory (16). This component included topics such as relapse prevention	x	The behavioral component was based on Social Action Theory (16). This component included topics such as relapse prevention
1.3	Goal setting (outcome)	Set or agree on a goal defined in terms of a positive outcome of wanted behavior	x	The intervention objectives were to promote adherence to a diet with ~55-60% kcal from carbohydrate, 12-20% from protein, and <30% from fat (9), a weight loss of at least 10 lb (4.5 kg) at the rate of <2 lb (0.9 kg) per week	x	The intervention objectives were to promote adherence to a diet with ~55-60% kcal from carbohydrate, 12-20% from protein, and <30% from fat (9), a weight loss of at least 10 lb (4.5 kg) at the rate of <2 lb (0.9 kg) per week
1.4	Action planning	Prompt detailed planning of performance of the behavior (must include at least one of context, frequency, duration and intensity). Context may be environmental (physical or social) or internal (physical, emotional or cognitive)	x	The intervention objectives were to promote adherence to a diet with ~55-60% kcal from carbohydrate, 12-20% from protein, and <30% from fat (9), a weight loss of at least 10 lb (4.5 kg) at the rate of <2 lb (0.9 kg) per week. Consideration of carbohydrate and fat in meal planning, food shopping, label reading, recipe modification, food selection in restaurants, and creative cooking.
1.5	Review behaviour goal(s)	Review behavior goal(s) jointly with the person and consider modifying goal(s) or behavior change strategy in light of achievement. This may lead to re-setting the same goal, a small change in that goal or setting a new goal instead of (or in addition to) the first, or no change
1.6	Discrepancy between current behaviour and goal	Draw attention to discrepancies between a person’s current behavior (in terms of the form, frequency, duration, or intensity of that behavior) and the person’s previously set outcome goals, behavioral goals or action plans (goes beyond self-monitoring of behavior)
1.7	Review outcome goal(s)	Review outcome goal(s) jointly with the person and consider modifying goal(s) in light of achievement. This may lead to re-setting the same goal, a small change in that goal or setting a new goal instead of, or in addition to the first
1.8	Behavioural contract	Create a written specification of the behavior to be performed, agreed on by the person, and witnessed by another
1.9	Commitment	Ask the person to affirm or reaffirm statements indicating commitment to change the behavior
2.1	Monitoring of behaviour by others without feedback	Observe or record behavior with the person’s knowledge as part of a behavior change strategy
2.2	Feedback on behaviour	Monitor and provide informative or evaluative feedback on performance of the behavior (e.g. form, frequency, duration, intensity)	x	Participants were asked periodically to keep food and exercise diaries as a way to facilitate self-monitoring and were given written and verbal feedback on these diaries.	x	Participants were asked periodically to keep food and exercise diaries as a way to facilitate self-monitoring and were given written and verbal feedback on these diaries.
2.3	Self-monitoring of behaviour	Establish a method for the person to monitor and record their behavior(s) as part of a behavior change strategy	x	Participants were asked periodically to keep food and exercise diaries as a way to facilitate self-monitoring and were given written and verbal feedback on these diaries.	x	Participants were asked periodically to keep food and exercise diaries as a way to facilitate self-monitoring and were given written and verbal feedback on these diaries.
2.4	Self-monitoring of outcome(s) of behaviour	Establish a method for the person to monitor and record the outcome(s) of their behavior as part of a behavior change strategy
2.5	Monitoring outcome(s) of behaviour by others without feeback	Observe or record outcomes of behavior with the person’s knowledge as part of a behavior change strategy	x	They were weighed at each visit.	x	They were weighed at each visit.
2.6	Biofeedback	Provide feedback about the body (e.g. physiological or biochemical state) using an external monitoring device as part of a behavior change strategy
2.7	Feedback on outcome(s) of behaviour	Monitor and provide feedback on the outcome of performance of the behavior
3.1	Social support (unspecified)	Advise on, arrange or provide social support (e.g. from friends, relatives, colleagues,’ buddies’ or staff) or non-contingent praise or reward for performance of the behavior. It includes encouragement and counselling, but only when it is directed at the behavior	x	counseling was provided at 12 weekly group sesions with 8-10 participants	x	counseling was provided at 12 weekly group sesions with 8-10 participants
3.2	Social support (practical)	Advise on, arrange, or provide practical help (e.g. from friends, relatives, colleagues, ‘buddies’ or staff) for performance of the behavior
3.3	Social support (emotional)	Advise on, arrange, or provide emotional social support (e.g. from friends, relatives, colleagues, ‘buddies’ or staff) for performance of the behavior
4.1	Instruction on how to perform a behaviour	Advise or agree on how to perform the behavior (includes ‘Skills training’)	x	Nutrition classes covered the relationship of food and meals and of physical activity to body weight and to insulin activity and blood glucose, con- sideration of carbohydrate and fat in meal planning, food shopping, label reading, recipe modification, food selection in restaurants, and creative cooking	x	The exercise component of the classes consisted of a 5-min warm-up, 20 min of low-impact aerobic activity (treadmills, stationary bikes, and computerized rowing machines were available), and 5 min of cool-down exercises
4.2	Information about antecedents	Provide information about antecedents (e.g. social and environmental situations and events, emotions, cognitions) that reliably predict performance of the behaviour
4.3	Re-attribution	Elicit perceived causes of behavior and suggest alternative explanations (e.g. external or internal and stable or unstable)
4.4	Behavioural experiments	Advise on how to identify and test hypotheses about the behavior, its causes and consequences, by collecting and interpreting data
5.1	Information about health consequences	Provide information (e.g. written, verbal, visual) about health consequences of performing the behavior
5.2	Salience of consequences	Use methods specifically designed to emphasise the consequences of performing the behaviour with the aim of making them more memorable (goes beyond informing about consequences)
5.3	Information about social and environmental consequences	Provide information (e.g. written, verbal, visual) about social and environmental consequences of performing the behavior
5.4	Monitoring of emotional consequences	Prompt assessment of feelings after attempts at performing the behavior
5.5	Anticipated regret	Induce or raise awareness of expectations of future regret about performance of the unwanted behavior
5.6	Information about emotional consequences	Provide information (e.g. written, verbal, visual) about emotional consequences of performing the behavior
6.1	Demonstration of the behaviour	Provide an observable sample of the performance of the behaviour, directly in person or indirectly e.g. via film, pictures, for the person to aspire to or imitate (includes ‘Modelling’).	x	Nutrition classes covered the relationship of food and meals and of physical activity to body weight and to insulin activity and blood glucose, con- sideration of carbohydrate and fat in meal planning, food shopping, label reading, recipe modification, food selection in restaurants, and creative cooking	x	The exercise component of the classes consisted of a 5-min warm-up, 20 min of low-impact aerobic activity (treadmills, stationary bikes, and computerized rowing machines were available), and 5 min of cool-down exercises
6.2	Social comparison	Draw attention to others’ performance to allow comparison with the person’s own performance
6.3	Information about others' approval	Provide information about what other people think about the behavior. The information clarifies whether others will like, approve or disapprove of what the person is doing or will do
7.1	Prompts/cues	Introduce or define environmental or social stimulus with the purpose of prompting or cueing the behavior. The prompt or cue would normally occur at the time or place of performance
7.2	Cue signalling reward	Identify an environmental stimulus that reliably predicts that reward will follow the behavior (includes ‘Discriminative cue’)
7.3	Reduce prompts/cues	Withdraw gradually prompts to perform the behavior (includes ‘Fading’)
7.4	Remove access to the reward	Advise or arrange for the person to be separated from situations in which unwanted behavior can be rewarded in order to reduce the behavior (includes ‘Time out’)
7.5	Remove aversive stimulus	Advise or arrange for the removal of an aversive stimulus to facilitate behavior change (includes ‘Escape learning’)
7.6	Satiation	Advise or arrange repeated exposure to a stimulus that reduces or extinguishes a drive for the unwanted behavior
7.7	Exposure	Provide systematic confrontation with a feared stimulus to reduce the response to a later encounter
7.8	Associative learning	Present a neutral stimulus jointly with a stimulus that already elicits the behavior repeatedly until the neutral stimulus elicits that behavior (includes ‘Classical/Pavlovian Conditioning’)
8.1	Behavioural practice/rehearsal	Prompt practice or rehearsal of the performance of the behavior one or more times in a context or at a time when the performance may not be necessary, in order to increase habit and skill	x	Nutrition classes covered the relationship of food and meals and of physical activity to body weight and to insulin activity and blood glucose, con- sideration of carbohydrate and fat in meal planning, food shopping, label reading, recipe modification, food selection in restaurants, and creative cooking	x	The exercise component of the classes consisted of a 5-min warm-up, 20 min of low-impact aerobic activity (treadmills, stationary bikes, and computerized rowing machines were available), and 5 min of cool-down exercises
8.2	Behaviour substitution	Prompt substitution of the unwanted behavior with a wanted or neutral behavior
8.3	Habit formation	Prompt rehearsal and repetition of the behavior in the same context repeatedly so that the context elicits the behavior
8.4	Habit reversal	Prompt rehearsal and repetition of an alternative behavior to replace an unwanted habitual behavior
8.5	Overcorrection	Ask to repeat the wanted behavior in an exaggerated way following an unwanted behaviour
8.6	Generalisation of a target behaviour	Advise to perform the wanted behaviour, which is already performed in a particular situation, in another situation
8.7	Graded tasks	Set easy-to-perform tasks, making them increasingly difficult, but achievable, until behavior is performed	x	Advice on meal planning focused on ways participants could continue eating their accustomed foods while making gradual changes to reduce the fat and calorie content of these foods.
9.1	Credible source	Present verbal or visual communication from a credible source in favour of or against the behavior	x	One of the authors (T.D.A.- C ) , a registered dietitian experienced in working with older African-Americans, delivered the intervention program, assisted by an exercise physiologist	x	One of the authors (T.D.A.- C ) , a registered dietitian experienced in working with older African-Americans, delivered the intervention program, assisted by an exercise physiologist
9.2	Pros and cons	Advise the person to identify and compare reasons for wanting (pros) and not wanting to (cons) change the behavior (includes ‘Decisional balance’)
9.3	Comparative imagining of future outcomes	Prompt or advise the imagining and comparing of future outcomes of changed versus unchanged behaviour
10.1	Material incentive (behaviour)	Inform that money, vouchers or other valued objects will be delivered if and only if there has been effort and/or progress in performing the behavior (includes ‘Positive reinforcement’)
10.2	Material reward (behaviour)	Arrange for the delivery of money, vouchers or other valued objects if and only if there has been effort and/or progress in performing the behavior (includes ‘Positive reinforcement’)
10.3	Non-specific reward	Arrange delivery of a reward if and only if there has been effort and/or progress in performing the behavior (includes ‘Positive reinforcement’)
10.4	Social reward	Arrange verbal or non-verbal reward if and only if there has been effort and/or progress in performing the behavior (includes ‘Positive reinforcement’)
10.5	Social incentive	Inform that a verbal or non-verbal reward will be delivered if and only if there has been effort and/or progress in performing the behavior (includes ‘Positive reinforcement’)
10.6	Non-specific incentive	Inform that a reward will be delivered if and only if there has been effort and/or progress in performing the behavior (includes ‘Positive reinforcement’)
10.7	Self-incentive	Plan to reward self in future if and only if there has been effort and/or progress in performing the behavior
10.8	Incentive (outcome)	Inform that a reward will be delivered if and only if there has been effort and/or progress in achieving the behavioural outcome (includes ‘Positive reinforcement’)
10.9	Self-reward	Prompt self-praise or self-reward if and only if there has been effort and/or progress in performing the behavior
10.10	Reward (outcome)	Arrange for the delivery of a reward if and only if there has been effort and/or progress in achieving the behavioral outcome (includes ‘Positive reinforcement’)
10.11	Future punishment	Inform that future punishment or removal of reward will be a consequence of performance of an unwanted behavior (may include fear arousal) (includes ‘Threat’)
11.1	Pharmacological support	Provide, or encourage the use of or adherence to, drugs to facilitate behavior change
11.2	Reduce negative emotions	Advise on ways of reducing negative emotions to facilitate performance of the behavior (includes ‘Stress Management’)
11.3	Conserving mental resources	Advise on ways of minimising demands on mental resources to facilitate behavior change
11.4	Paradoxical instructions	Advise to engage in some form of the unwanted behavior with the aim of reducing motivation to engage in that behaviour
12.1	Restructuring the physical environment	Change, or advise to change the physical environment in order to facilitate performance of the wanted behavior or create barriers to the unwanted behavior (other than prompts/cues, rewards and punishments)
12.2	Restructuring the social environment	Change, or advise to change the social environment in order to facilitate performance of the wanted behavior or create barriers to the unwanted behavior (other than prompts/cues, rewards and punishments)
12.3	Avoidance/reducing exposure to cues for the behaviour	Advise on how to avoid exposure to specific social and contextual/physical cues for the behavior, including changing daily or weekly routines	x	included topics such as relapse prevention and weight maintenance and strategies such as goal setting, controlling or avoiding triggers to eat, and portion control.
12.4	Distraction	Advise or arrange to use an alternative focus for attention to avoid triggers for unwanted behaviour
12.5	Adding objects to the environment	Add objects to the environment in order to facilitate performance of the behavior
12.6	Body changes	Alter body structure, functioning or support directly to facilitate behavior change
13.1	Identification of self as role model	Inform that one's own behavior may be an example to others
13.2	Framing/reframing	Suggest the deliberate adoption of a perspective or new perspective on behavior (e.g. its purpose) in order to change cognitions or emotions about performing the behavior (includes ‘Cognitive restructuring’)
13.3	Incompatible beliefs	Draw attention to discrepancies between current or past behavior and self-image, in order to create discomfort (includes ‘Cognitive dissonance’)
13.4	Valued self-identity	Advise the person to write or complete rating scales about a cherished value or personal strength as a means of affirming the person’s identity as part of a behavior change strategy (includes ‘Self-affirmation’)
13.5	Identity associated with changed behaviour	Advise the person to construct a new self-identity as someone who ‘used to engage with the unwanted behavior’
14.1	Behaviour cost	Arrange for withdrawal of something valued if and only if an unwanted behavior is performed (includes ‘Response cost’).
14.2	Punishment	Arrange for aversive consequence contingent on the performance of the unwanted behavior
14.3	Remove reward	Arrange for discontinuation of contingent reward following performance of the unwanted behavior (includes ‘Extinction’)
14.4	Reward approximation	Arrange for reward following any approximation to the target behavior, gradually rewarding only performance closer to the wanted behavior (includes ‘Shaping’)
14.5	Rewarding completion	Build up behavior by arranging reward following final component of the behavior; gradually add the components of the behavior that occur earlier in the behavioral sequence (includes ‘Backward chaining’)
14.6	Situation-specific reward	Arrange for reward following the behavior in one situation but not in another (includes ‘Discrimination training’)
14.7	Reward incompatible behaviour	Arrange reward for responding in a manner that is incompatible with a previous response to that situation (includes ‘Counter-conditioning’)
14.8	Reward alternative behaviour	Arrange reward for performance of an alternative to the unwanted behavior (includes ‘Differential reinforcement’)
14.9	Reduce reward frequency	Arrange for rewards to be made contingent on increasing duration or frequency of the behavior (includes ‘Thinning’)
14.10	Remove punishment	Arrange for removal of an unpleasant consequence contingent on performance of the wanted behavior (includes ‘Negative reinforcement’)
15.1	Verbal persuasion about capability	Tell the person that they can successfully perform the wanted behavior, arguing against self-doubts and asserting that they can and will succeed
15.2	Mental rehearsal of successful performance	Advise to practise imagining performing the behavior successfully in relevant contexts
15.3	Focus on past success	Advise to think about or list previous successes in performing the behavior (or parts of it)
15.4	Self-talk	Prompt positive self-talk (aloud or silently) before and during the behavior
16.1	Imaginary punishment	Advise to imagine performing the unwanted behavior in a real-life situation followed by imagining an unpleasant consequence (includes ‘Covert sensitisation’)
16.2	Imaginary reward	Advise to imagine performing the wanted behavior in a real-life situation followed by imagining a pleasant consequence (includes ‘Covert conditioning’)
16.3	Vicarious consequences	Prompt observation of the consequences (including rewards and punishments) for others when they perform the behavior

## Sheet: Andrews
Article 11: Andrews et al 2011
BCT no.	BCT Label	BCT description	FINAL CONSENSUS
			Diet		Physical Activity
			Intervention		Intervention
1.1	Goal setting (behaviour)	Set or agree on a goal defined in terms of the behavior to be achieved	x	The diet was not prescriptive; goals were negotiated individually with each participant during their first session with the dietitian	x	participants were asked to do at least 30 min brisk walking on at least 5 days per week,
1.2	Problem solving	Analyse , or prompt the person to analyse, factors influencing the behavior and generate or select strategies that include overcoming barriers and/or increasing facilitators
1.3	Goal setting (outcome)	Set or agree on a goal defined in terms of a positive outcome of wanted behavior	x	The intensive diet intervention was aimed at enabling patients to lose 5–10% of their initial bodyweight and to maintain this loss throughout the study	x	The intensive diet intervention was aimed at enabling patients to lose 5–10% of their initial bodyweight and to maintain this loss throughout the study
1.4	Action planning	Prompt detailed planning of performance of the behavior (must include at least one of context, frequency, duration and intensity). Context may be environmental (physical or social) or internal (physical, emotional or cognitive)	x	participants were specifically encouraged to choose foods in the lower ranges of energy density, fat content, and glycaemic index.	x	participants were asked to do at least 30 min brisk walking on at least 5 days per week,
1.5	Review behaviour goal(s)	Review behavior goal(s) jointly with the person and consider modifying goal(s) or behavior change strategy in light of achievement. This may lead to re-setting the same goal, a small change in that goal or setting a new goal instead of (or in addition to) the first, or no change
1.6	Discrepancy between current behaviour and goal	Draw attention to discrepancies between a person’s current behavior (in terms of the form, frequency, duration, or intensity of that behavior) and the person’s previously set outcome goals, behavioral goals or action plans (goes beyond self-monitoring of behavior)
1.7	Review outcome goal(s)	Review outcome goal(s) jointly with the person and consider modifying goal(s) in light of achievement. This may lead to re-setting the same goal, a small change in that goal or setting a new goal instead of, or in addition to the first	x	goals were negotiated individually with each participant during their first session with the dietitian and were reviewed at each visit
1.8	Behavioural contract	Create a written specification of the behavior to be performed, agreed on by the person, and witnessed by another
1.9	Commitment	Ask the person to affirm or reaffirm statements indicating commitment to change the behavior
2.1	Monitoring of behaviour by others without feedback	Observe or record behavior with the person’s knowledge as part of a behavior change strategy
2.2	Feedback on behaviour	Monitor and provide informative or evaluative feedback on performance of the behavior (e.g. form, frequency, duration, intensity)
2.3	Self-monitoring of behaviour	Establish a method for the person to monitor and record their behavior(s) as part of a behavior change strategy	x	Partipants will complete a 4-day food diary before each appointment with the dietitian. This diary will form the template for what will be discussed at this appointment. At the end of the appointment, 3 dietary aims will be agreed with the patient and the patient's asked to record on each day, whether they met these dietary targets	x	Each patient was given a pedometer (Digiwalker CW200, Yamax, Japan) and a folder containing motivating literature and pages for recording daily physical activity (pedometer readings)
2.4	Self-monitoring of outcome(s) of behaviour	Establish a method for the person to monitor and record the outcome(s) of their behavior as part of a behavior change strategy	x	All intervention particpants will be encouraged to weight themselves at home at least weekly and record their weight in their record book	x	All intervention particpants will be encouraged to weight themselves at home at least weekly and record their weight in their record book
2.5	Monitoring outcome(s) of behaviour by others without feeback	Observe or record outcomes of behavior with the person’s knowledge as part of a behavior change strategy	x	To help participants achieve and maintain the weight loss goal, participants will be provided with a record book and will be weighed at every meeting with the research nurse	x	physical activity was assessed by accelerometry at baseline, 6 and 12 months
2.6	Biofeedback	Provide feedback about the body (e.g. physiological or biochemical state) using an external monitoring device as part of a behavior change strategy
2.7	Feedback on outcome(s) of behaviour	Monitor and provide feedback on the outcome of performance of the behavior
3.1	Social support (unspecified)	Advise on, arrange or provide social support (e.g. from friends, relatives, colleagues,’ buddies’ or staff) or non-contingent praise or reward for performance of the behavior. It includes encouragement and counselling, but only when it is directed at the behavior	x	used goal-orientated motivational interviews
3.2	Social support (practical)	Advise on, arrange, or provide practical help (e.g. from friends, relatives, colleagues, ‘buddies’ or staff) for performance of the behavior
3.3	Social support (emotional)	Advise on, arrange, or provide emotional social support (e.g. from friends, relatives, colleagues, ‘buddies’ or staff) for performance of the behavior
4.1	Instruction on how to perform a behaviour	Advise or agree on how to perform the behavior (includes ‘Skills training’)	x	Participants saw the dietitian for 1 h at randomisation and for 30 min at each of 3, 6, 9, and 12 months. Dietary advice and goal setting was reinforced by nine 30 min appointments with study nurses—
4.2	Information about antecedents	Provide information about antecedents (e.g. social and environmental situations and events, emotions, cognitions) that reliably predict performance of the behaviour
4.3	Re-attribution	Elicit perceived causes of behavior and suggest alternative explanations (e.g. external or internal and stable or unstable)
4.4	Behavioural experiments	Advise on how to identify and test hypotheses about the behavior, its causes and consequences, by collecting and interpreting data
5.1	Information about health consequences	Provide information (e.g. written, verbal, visual) about health consequences of performing the behavior
5.2	Salience of consequences	Use methods specifically designed to emphasise the consequences of performing the behaviour with the aim of making them more memorable (goes beyond informing about consequences)
5.3	Information about social and environmental consequences	Provide information (e.g. written, verbal, visual) about social and environmental consequences of performing the behavior
5.4	Monitoring of emotional consequences	Prompt assessment of feelings after attempts at performing the behavior
5.5	Anticipated regret	Induce or raise awareness of expectations of future regret about performance of the unwanted behavior
5.6	Information about emotional consequences	Provide information (e.g. written, verbal, visual) about emotional consequences of performing the behavior
6.1	Demonstration of the behaviour	Provide an observable sample of the performance of the behaviour, directly in person or indirectly e.g. via film, pictures, for the person to aspire to or imitate (includes ‘Modelling’).
6.2	Social comparison	Draw attention to others’ performance to allow comparison with the person’s own performance
6.3	Information about others' approval	Provide information about what other people think about the behavior. The information clarifies whether others will like, approve or disapprove of what the person is doing or will do
7.1	Prompts/cues	Introduce or define environmental or social stimulus with the purpose of prompting or cueing the behavior. The prompt or cue would normally occur at the time or place of performance
7.2	Cue signalling reward	Identify an environmental stimulus that reliably predicts that reward will follow the behavior (includes ‘Discriminative cue’)
7.3	Reduce prompts/cues	Withdraw gradually prompts to perform the behavior (includes ‘Fading’)
7.4	Remove access to the reward	Advise or arrange for the person to be separated from situations in which unwanted behavior can be rewarded in order to reduce the behavior (includes ‘Time out’)
7.5	Remove aversive stimulus	Advise or arrange for the removal of an aversive stimulus to facilitate behavior change (includes ‘Escape learning’)
7.6	Satiation	Advise or arrange repeated exposure to a stimulus that reduces or extinguishes a drive for the unwanted behavior
7.7	Exposure	Provide systematic confrontation with a feared stimulus to reduce the response to a later encounter
7.8	Associative learning	Present a neutral stimulus jointly with a stimulus that already elicits the behavior repeatedly until the neutral stimulus elicits that behavior (includes ‘Classical/Pavlovian Conditioning’)
8.1	Behavioural practice/rehearsal	Prompt practice or rehearsal of the performance of the behavior one or more times in a context or at a time when the performance may not be necessary, in order to increase habit and skill
8.2	Behaviour substitution	Prompt substitution of the unwanted behavior with a wanted or neutral behavior
8.3	Habit formation	Prompt rehearsal and repetition of the behavior in the same context repeatedly so that the context elicits the behavior
8.4	Habit reversal	Prompt rehearsal and repetition of an alternative behavior to replace an unwanted habitual behavior
8.5	Overcorrection	Ask to repeat the wanted behavior in an exaggerated way following an unwanted behaviour
8.6	Generalisation of a target behaviour	Advise to perform the wanted behaviour, which is already performed in a particular situation, in another situation
8.7	Graded tasks	Set easy-to-perform tasks, making them increasingly difficult, but achievable, until behavior is performed			x	Activity targets were gradually increased over 5 weeks then maintained for the remainder of the study.
9.1	Credible source	Present verbal or visual communication from a credible source in favour of or against the behavior	x	Participants saw the dietitian for 1 h at randomisation and for 30 min at each of 3, 6, 9, and 12 months. Dietary advice and goal setting was reinforced by nine 30 min appointments with study nurses—
9.2	Pros and cons	Advise the person to identify and compare reasons for wanting (pros) and not wanting to (cons) change the behavior (includes ‘Decisional balance’)
9.3	Comparative imagining of future outcomes	Prompt or advise the imagining and comparing of future outcomes of changed versus unchanged behaviour
10.1	Material incentive (behaviour)	Inform that money, vouchers or other valued objects will be delivered if and only if there has been effort and/or progress in performing the behavior (includes ‘Positive reinforcement’)
10.2	Material reward (behaviour)	Arrange for the delivery of money, vouchers or other valued objects if and only if there has been effort and/or progress in performing the behavior (includes ‘Positive reinforcement’)
10.3	Non-specific reward	Arrange delivery of a reward if and only if there has been effort and/or progress in performing the behavior (includes ‘Positive reinforcement’)
10.4	Social reward	Arrange verbal or non-verbal reward if and only if there has been effort and/or progress in performing the behavior (includes ‘Positive reinforcement’)
10.5	Social incentive	Inform that a verbal or non-verbal reward will be delivered if and only if there has been effort and/or progress in performing the behavior (includes ‘Positive reinforcement’)
10.6	Non-specific incentive	Inform that a reward will be delivered if and only if there has been effort and/or progress in performing the behavior (includes ‘Positive reinforcement’)
10.7	Self-incentive	Plan to reward self in future if and only if there has been effort and/or progress in performing the behavior
10.8	Incentive (outcome)	Inform that a reward will be delivered if and only if there has been effort and/or progress in achieving the behavioural outcome (includes ‘Positive reinforcement’)
10.9	Self-reward	Prompt self-praise or self-reward if and only if there has been effort and/or progress in performing the behavior
10.10	Reward (outcome)	Arrange for the delivery of a reward if and only if there has been effort and/or progress in achieving the behavioral outcome (includes ‘Positive reinforcement’)
10.11	Future punishment	Inform that future punishment or removal of reward will be a consequence of performance of an unwanted behavior (may include fear arousal) (includes ‘Threat’)
11.1	Pharmacological support	Provide, or encourage the use of or adherence to, drugs to facilitate behavior change
11.2	Reduce negative emotions	Advise on ways of reducing negative emotions to facilitate performance of the behavior (includes ‘Stress Management’)
11.3	Conserving mental resources	Advise on ways of minimising demands on mental resources to facilitate behavior change
11.4	Paradoxical instructions	Advise to engage in some form of the unwanted behavior with the aim of reducing motivation to engage in that behaviour
12.1	Restructuring the physical environment	Change, or advise to change the physical environment in order to facilitate performance of the wanted behavior or create barriers to the unwanted behavior (other than prompts/cues, rewards and punishments)
12.2	Restructuring the social environment	Change, or advise to change the social environment in order to facilitate performance of the wanted behavior or create barriers to the unwanted behavior (other than prompts/cues, rewards and punishments)
12.3	Avoidance/reducing exposure to cues for the behaviour	Advise on how to avoid exposure to specific social and contextual/physical cues for the behavior, including changing daily or weekly routines
12.4	Distraction	Advise or arrange to use an alternative focus for attention to avoid triggers for unwanted behaviour
12.5	Adding objects to the environment	Add objects to the environment in order to facilitate performance of the behavior			x	Each patient was given a pedometer (Digiwalker CW200, Yamax, Japan) and a folder containing motivating literature and pages for recording daily physical activity (pedometer readings).
12.6	Body changes	Alter body structure, functioning or support directly to facilitate behavior change
13.1	Identification of self as role model	Inform that one's own behavior may be an example to others
13.2	Framing/reframing	Suggest the deliberate adoption of a perspective or new perspective on behavior (e.g. its purpose) in order to change cognitions or emotions about performing the behavior (includes ‘Cognitive restructuring’)
13.3	Incompatible beliefs	Draw attention to discrepancies between current or past behavior and self-image, in order to create discomfort (includes ‘Cognitive dissonance’)
13.4	Valued self-identity	Advise the person to write or complete rating scales about a cherished value or personal strength as a means of affirming the person’s identity as part of a behavior change strategy (includes ‘Self-affirmation’)
13.5	Identity associated with changed behaviour	Advise the person to construct a new self-identity as someone who ‘used to engage with the unwanted behavior’
14.1	Behaviour cost	Arrange for withdrawal of something valued if and only if an unwanted behavior is performed (includes ‘Response cost’).
14.2	Punishment	Arrange for aversive consequence contingent on the performance of the unwanted behavior
14.3	Remove reward	Arrange for discontinuation of contingent reward following performance of the unwanted behavior (includes ‘Extinction’)
14.4	Reward approximation	Arrange for reward following any approximation to the target behavior, gradually rewarding only performance closer to the wanted behavior (includes ‘Shaping’)
14.5	Rewarding completion	Build up behavior by arranging reward following final component of the behavior; gradually add the components of the behavior that occur earlier in the behavioral sequence (includes ‘Backward chaining’)
14.6	Situation-specific reward	Arrange for reward following the behavior in one situation but not in another (includes ‘Discrimination training’)
14.7	Reward incompatible behaviour	Arrange reward for responding in a manner that is incompatible with a previous response to that situation (includes ‘Counter-conditioning’)
14.8	Reward alternative behaviour	Arrange reward for performance of an alternative to the unwanted behavior (includes ‘Differential reinforcement’)
14.9	Reduce reward frequency	Arrange for rewards to be made contingent on increasing duration or frequency of the behavior (includes ‘Thinning’)
14.10	Remove punishment	Arrange for removal of an unpleasant consequence contingent on performance of the wanted behavior (includes ‘Negative reinforcement’)
15.1	Verbal persuasion about capability	Tell the person that they can successfully perform the wanted behavior, arguing against self-doubts and asserting that they can and will succeed
15.2	Mental rehearsal of successful performance	Advise to practise imagining performing the behavior successfully in relevant contexts
15.3	Focus on past success	Advise to think about or list previous successes in performing the behavior (or parts of it)
15.4	Self-talk	Prompt positive self-talk (aloud or silently) before and during the behavior
16.1	Imaginary punishment	Advise to imagine performing the unwanted behavior in a real-life situation followed by imagining an unpleasant consequence (includes ‘Covert sensitisation’)
16.2	Imaginary reward	Advise to imagine performing the wanted behavior in a real-life situation followed by imagining a pleasant consequence (includes ‘Covert conditioning’)
16.3	Vicarious consequences	Prompt observation of the consequences (including rewards and punishments) for others when they perform the behavior

## Sheet: Eakin
Article 3: Eakin et al 2014
BCT no.	BCT Label	BCT description	FINAL CONSENSUS
			Diet		Physical Activity
			Intervention		Intervention
1.1	Goal setting (behaviour)	Set or agree on a goal defined in terms of the behavior to be achieved	x	Emphasized behaviour change strategies, these included the following: identifying the benefits of weight loss; setting goals for gradual changes to physical activity and dietary intake	x	Emphasized behaviour change strategies, these included the following: identifying the benefits of weight loss; setting goals for gradual changes to physical activity and dietary intake
1.2	Problem solving	Analyse , or prompt the person to analyse, factors influencing the behavior and generate or select strategies that include overcoming barriers and/or increasing facilitators	x	Problem solving is used to help parti- cipants identify barriers to their behaviour change goals and identify strategies and solutions to overcome these.	x	Problem solving is used to help parti- cipants identify barriers to their behaviour change goals and identify strategies and solutions to overcome these.
1.3	Goal setting (outcome)	Set or agree on a goal defined in terms of a positive outcome of wanted behavior	x	Intervention targets for weight loss, physical activity, and dietar intake were consistent with management goals for type 2 diabetes, with the aim to reduce HbA1c level to < 7%.	x	Intervention targets for weight loss, physical activity, and dietar intake were consistent with management goals for type 2 diabetes, with the aim to reduce HbA1c level to < 7%.
1.4	Action planning	Prompt detailed planning of performance of the behavior (must include at least one of context, frequency, duration and intensity). Context may be environmental (physical or social) or internal (physical, emotional or cognitive)	x	Individualized advice was used to encourage participants to reduce daily energy intake by 2,000 kJ (~500 kcal) by following healthy eating principles, including following a low-fat diet (i.e., total fat < 30% of energy, saturated fat < 7% of energy) with sufficent dietary fiber (25g/day for women; 30g/day for men). Each intervention contact results in a behaviourally-specific Action Plan thatpeci…	x	A target of at least 210 min/week (30 min every day) of moderate-intensity planned aerobic activity was recommended. Each intervention contact results in a behaviourally-specific Action Plan thatpecifies exactly what is to be done and when; barriers and supports are identified; confidence is assessed and problem-solving is discussed as necessary
1.5	Review behaviour goal(s)	Review behavior goal(s) jointly with the person and consider modifying goal(s) or behavior change strategy in light of achievement. This may lead to re-setting the same goal, a small change in that goal or setting a new goal instead of (or in addition to) the first, or no change
1.6	Discrepancy between current behaviour and goal	Draw attention to discrepancies between a person’s current behavior (in terms of the form, frequency, duration, or intensity of that behavior) and the person’s previously set outcome goals, behavioral goals or action plans (goes beyond self-monitoring of behavior)	x	feedback is provided in relation to study targets for weight, dietary intake and physical activity, and con- sistent with a motivational interviewing approach, this feedback highlights the discrepancy between participant goals and their current health behaviours	x	feedback is provided in relation to study targets for weight, dietary intake and physical activity, and con- sistent with a motivational interviewing approach, this feedback highlights the discrepancy between participant goals and their current health behaviours
1.7	Review outcome goal(s)	Review outcome goal(s) jointly with the person and consider modifying goal(s) in light of achievement. This may lead to re-setting the same goal, a small change in that goal or setting a new goal instead of, or in addition to the first
1.8	Behavioural contract	Create a written specification of the behavior to be performed, agreed on by the person, and witnessed by another
1.9	Commitment	Ask the person to affirm or reaffirm statements indicating commitment to change the behavior
2.1	Monitoring of behaviour by others without feedback	Observe or record behavior with the person’s knowledge as part of a behavior change strategy
2.2	Feedback on behaviour	Monitor and provide informative or evaluative feedback on performance of the behavior (e.g. form, frequency, duration, intensity)	x	feedback is provided in relation to study targets for weight, dietary intake and physical activity, and consistent with a motivational interviewing approach	x	feedback is provided in relation to study targets for weight, dietary intake and physical activity, and consistent with a motivational interviewing approach
2.3	Self-monitoring of behaviour	Establish a method for the person to monitor and record their behavior(s) as part of a behavior change strategy	x	Behaviour change skills emphasised in this intervention include: self-monitoring, goal setting,	x	Participants were provided with a pedometer and a set of digital scales
2.4	Self-monitoring of outcome(s) of behaviour	Establish a method for the person to monitor and record the outcome(s) of their behavior as part of a behavior change strategy	x	Emphasized behaviour change strategies, these included the following: identifying the benefits of weight loss; setting goals for gradual changes to physical activity and dietary intake; self monitoring progress, Participants were provided with a pedometer and a set of digital scales	x	Emphasized behaviour change strategies, these included the following: identifying the benefits of weight loss; setting goals for gradual changes to physical activity and dietary intake; self monitoring progress
2.5	Monitoring outcome(s) of behaviour by others without feeback	Observe or record outcomes of behavior with the person’s knowledge as part of a behavior change strategy
2.6	Biofeedback	Provide feedback about the body (e.g. physiological or biochemical state) using an external monitoring device as part of a behavior change strategy
2.7	Feedback on outcome(s) of behaviour	Monitor and provide feedback on the outcome of performance of the behavior	x	feedback is provided in relation to study targets for weight, dietary intake and physical activity, and consistent with a motivational interviewing approach	x	feedback is provided in relation to study targets for weight, dietary intake and physical activity, and consistent with a motivational interviewing approach
3.1	Social support (unspecified)	Advise on, arrange or provide social support (e.g. from friends, relatives, colleagues,’ buddies’ or staff) or non-contingent praise or reward for performance of the behavior. It includes encouragement and counselling, but only when it is directed at the behavior	x	The intervention followed a motivational interviewing approach	x	The intervention followed a motivational interviewing approach
3.2	Social support (practical)	Advise on, arrange, or provide practical help (e.g. from friends, relatives, colleagues, ‘buddies’ or staff) for performance of the behavior
3.3	Social support (emotional)	Advise on, arrange, or provide emotional social support (e.g. from friends, relatives, colleagues, ‘buddies’ or staff) for performance of the behavior	x	Participants are encouraged to identify a broad array of possible supports for weight loss (e.g., from family and friends co-workers, the general practitioner, neigh- bourhood or community programs) and to set specific goals for drawing upon these	x	Participants are encouraged to identify a broad array of possible supports for weight loss (e.g., from family and friends co-workers, the general practitioner, neigh- bourhood or community programs) and to set specific goals for drawing upon these
4.1	Instruction on how to perform a behaviour	Advise or agree on how to perform the behavior (includes ‘Skills training’)			x	Participants are provided with a resistance band, and detailed photographs and instructions are included in the workbook with guidelines on the number of sets and repetitions of each exer- cise, along with options for progression
4.2	Information about antecedents	Provide information about antecedents (e.g. social and environmental situations and events, emotions, cognitions) that reliably predict performance of the behaviour
4.3	Re-attribution	Elicit perceived causes of behavior and suggest alternative explanations (e.g. external or internal and stable or unstable)
4.4	Behavioural experiments	Advise on how to identify and test hypotheses about the behavior, its causes and consequences, by collecting and interpreting data
5.1	Information about health consequences	Provide information (e.g. written, verbal, visual) about health consequences of performing the behavior
5.2	Salience of consequences	Use methods specifically designed to emphasise the consequences of performing the behaviour with the aim of making them more memorable (goes beyond informing about consequences)
5.3	Information about social and environmental consequences	Provide information (e.g. written, verbal, visual) about social and environmental consequences of performing the behavior
5.4	Monitoring of emotional consequences	Prompt assessment of feelings after attempts at performing the behavior
5.5	Anticipated regret	Induce or raise awareness of expectations of future regret about performance of the unwanted behavior
5.6	Information about emotional consequences	Provide information (e.g. written, verbal, visual) about emotional consequences of performing the behavior
6.1	Demonstration of the behaviour	Provide an observable sample of the performance of the behaviour, directly in person or indirectly e.g. via film, pictures, for the person to aspire to or imitate (includes ‘Modelling’).			x	Participants are provided with a resistance band, and detailed photographs and instructions are included in the workbook with guidelines on the number of sets and repetitions of each exer- cise, along with options for progression
6.2	Social comparison	Draw attention to others’ performance to allow comparison with the person’s own performance
6.3	Information about others' approval	Provide information about what other people think about the behavior. The information clarifies whether others will like, approve or disapprove of what the person is doing or will do
7.1	Prompts/cues	Introduce or define environmental or social stimulus with the purpose of prompting or cueing the behavior. The prompt or cue would normally occur at the time or place of performance	x	Stimulus control (or behaviour cue) techniques are used to create more supportive environments for health behaviour change and weight loss (e.g. keeping problem foods out of the house; putting left-overs in the freezer immediately; leaving walking shoes by the bedside).	x	Stimulus control (or behaviour cue) techniques are used to create more supportive environments for health behaviour change and weight loss (e.g. keeping problem foods out of the house; putting left-overs in the freezer immediately; leaving walking shoes by the bedside).
7.2	Cue signalling reward	Identify an environmental stimulus that reliably predicts that reward will follow the behavior (includes ‘Discriminative cue’)
7.3	Reduce prompts/cues	Withdraw gradually prompts to perform the behavior (includes ‘Fading’)
7.4	Remove access to the reward	Advise or arrange for the person to be separated from situations in which unwanted behavior can be rewarded in order to reduce the behavior (includes ‘Time out’)
7.5	Remove aversive stimulus	Advise or arrange for the removal of an aversive stimulus to facilitate behavior change (includes ‘Escape learning’)
7.6	Satiation	Advise or arrange repeated exposure to a stimulus that reduces or extinguishes a drive for the unwanted behavior
7.7	Exposure	Provide systematic confrontation with a feared stimulus to reduce the response to a later encounter
7.8	Associative learning	Present a neutral stimulus jointly with a stimulus that already elicits the behavior repeatedly until the neutral stimulus elicits that behavior (includes ‘Classical/Pavlovian Conditioning’)
8.1	Behavioural practice/rehearsal	Prompt practice or rehearsal of the performance of the behavior one or more times in a context or at a time when the performance may not be necessary, in order to increase habit and skill
8.2	Behaviour substitution	Prompt substitution of the unwanted behavior with a wanted or neutral behavior
8.3	Habit formation	Prompt rehearsal and repetition of the behavior in the same context repeatedly so that the context elicits the behavior
8.4	Habit reversal	Prompt rehearsal and repetition of an alternative behavior to replace an unwanted habitual behavior
8.5	Overcorrection	Ask to repeat the wanted behavior in an exaggerated way following an unwanted behaviour
8.6	Generalisation of a target behaviour	Advise to perform the wanted behaviour, which is already performed in a particular situation, in another situation			x	In addition to daily planned physical activity, participants are encouraged to take opportunities to be active in and around their homes and workplaces (e.g. garden- ing, housework, taking the stairs), and to reduce sitting time (i.e., to get up and move every 30 minutes and to aim for no more than 2 hours/day of screen time out- side of work)
8.7	Graded tasks	Set easy-to-perform tasks, making them increasingly difficult, but achievable, until behavior is performed	x	Emphasized behaviour change strategies, these included the following: identifying the benefits of weight loss; setting goals for gradual changes to physical activity and dietary intake	x	Emphasized behaviour change strategies, these included the following: identifying the benefits of weight loss; setting goals for gradual changes to physical activity and dietary intake
9.1	Credible source	Present verbal or visual communication from a credible source in favour of or against the behavior	x	All telephone counsellors have at least bachelor’s level training in nutrition and dietetics; some have also com- pleted a dual-degree in exercise physiology
9.2	Pros and cons	Advise the person to identify and compare reasons for wanting (pros) and not wanting to (cons) change the behavior (includes ‘Decisional balance’)
9.3	Comparative imagining of future outcomes	Prompt or advise the imagining and comparing of future outcomes of changed versus unchanged behaviour
10.1	Material incentive (behaviour)	Inform that money, vouchers or other valued objects will be delivered if and only if there has been effort and/or progress in performing the behavior (includes ‘Positive reinforcement’)
10.2	Material reward (behaviour)	Arrange for the delivery of money, vouchers or other valued objects if and only if there has been effort and/or progress in performing the behavior (includes ‘Positive reinforcement’)
10.3	Non-specific reward	Arrange delivery of a reward if and only if there has been effort and/or progress in performing the behavior (includes ‘Positive reinforcement’)	x	Emphasized behaviour change strategies, these included the following: identifying the benefits of weight loss; setting goals for gradual changes to physical activity and dietary intake; self monitoring progress; problem solving; using available supports and focusing on achievements with appropriate rewards	x	Emphasized behaviour change strategies, these included the following: identifying the benefits of weight loss; setting goals for gradual changes to physical activity and dietary intake; self monitoring progress; problem solving; using available supports and focusing on achievements with appropriate rewards
10.4	Social reward	Arrange verbal or non-verbal reward if and only if there has been effort and/or progress in performing the behavior (includes ‘Positive reinforcement’)
10.5	Social incentive	Inform that a verbal or non-verbal reward will be delivered if and only if there has been effort and/or progress in performing the behavior (includes ‘Positive reinforcement’)
10.6	Non-specific incentive	Inform that a reward will be delivered if and only if there has been effort and/or progress in performing the behavior (includes ‘Positive reinforcement’)
10.7	Self-incentive	Plan to reward self in future if and only if there has been effort and/or progress in performing the behavior
10.8	Incentive (outcome)	Inform that a reward will be delivered if and only if there has been effort and/or progress in achieving the behavioural outcome (includes ‘Positive reinforcement’)
10.9	Self-reward	Prompt self-praise or self-reward if and only if there has been effort and/or progress in performing the behavior	x	Behaviour change skills emphasised in this intervention include: self-monitoring, goal setting, problem solving, social support, stimulus control, positive self-talk, and self-reward.	x	Behaviour change skills emphasised in this intervention include: self-monitoring, goal setting, problem solving, social support, stimulus control, positive self-talk, and self-reward.
10.10	Reward (outcome)	Arrange for the delivery of a reward if and only if there has been effort and/or progress in achieving the behavioral outcome (includes ‘Positive reinforcement’)
10.11	Future punishment	Inform that future punishment or removal of reward will be a consequence of performance of an unwanted behavior (may include fear arousal) (includes ‘Threat’)
11.1	Pharmacological support	Provide, or encourage the use of or adherence to, drugs to facilitate behavior change
11.2	Reduce negative emotions	Advise on ways of reducing negative emotions to facilitate performance of the behavior (includes ‘Stress Management’)
11.3	Conserving mental resources	Advise on ways of minimising demands on mental resources to facilitate behavior change
11.4	Paradoxical instructions	Advise to engage in some form of the unwanted behavior with the aim of reducing motivation to engage in that behaviour
12.1	Restructuring the physical environment	Change, or advise to change the physical environment in order to facilitate performance of the wanted behavior or create barriers to the unwanted behavior (other than prompts/cues, rewards and punishments)	x	Stimulus control (or behaviour cue) techniques are used to create more sup- portive environments for health behaviour change and weight loss (e.g. keeping problem foods out of the house; putting left-overs in the freezer immediately; leaving walking shoes by the bedside)	x	Stimulus control (or behaviour cue) techniques are used to create more sup- portive environments for health behaviour change and weight loss (e.g. keeping problem foods out of the house; putting left-overs in the freezer immediately; leaving walking shoes by the bedside)
12.2	Restructuring the social environment	Change, or advise to change the social environment in order to facilitate performance of the wanted behavior or create barriers to the unwanted behavior (other than prompts/cues, rewards and punishments)
12.3	Avoidance/reducing exposure to cues for the behaviour	Advise on how to avoid exposure to specific social and contextual/physical cues for the behavior, including changing daily or weekly routines	x	e.g. keeping problem foods out of the house; putting left-overs in the freezer immediately;
12.4	Distraction	Advise or arrange to use an alternative focus for attention to avoid triggers for unwanted behaviour
12.5	Adding objects to the environment	Add objects to the environment in order to facilitate performance of the behavior	x	Participants were provided with a pedometer and a set of digital scales	x	Participants were provided with a pedometer and a set of digital scales
12.6	Body changes	Alter body structure, functioning or support directly to facilitate behavior change
13.1	Identification of self as role model	Inform that one's own behavior may be an example to others
13.2	Framing/reframing	Suggest the deliberate adoption of a perspective or new perspective on behavior (e.g. its purpose) in order to change cognitions or emotions about performing the behavior (includes ‘Cognitive restructuring’)
13.3	Incompatible beliefs	Draw attention to discrepancies between current or past behavior and self-image, in order to create discomfort (includes ‘Cognitive dissonance’)
13.4	Valued self-identity	Advise the person to write or complete rating scales about a cherished value or personal strength as a means of affirming the person’s identity as part of a behavior change strategy (includes ‘Self-affirmation’)
13.5	Identity associated with changed behaviour	Advise the person to construct a new self-identity as someone who ‘used to engage with the unwanted behavior’
14.1	Behaviour cost	Arrange for withdrawal of something valued if and only if an unwanted behavior is performed (includes ‘Response cost’).
14.2	Punishment	Arrange for aversive consequence contingent on the performance of the unwanted behavior
14.3	Remove reward	Arrange for discontinuation of contingent reward following performance of the unwanted behavior (includes ‘Extinction’)
14.4	Reward approximation	Arrange for reward following any approximation to the target behavior, gradually rewarding only performance closer to the wanted behavior (includes ‘Shaping’)
14.5	Rewarding completion	Build up behavior by arranging reward following final component of the behavior; gradually add the components of the behavior that occur earlier in the behavioral sequence (includes ‘Backward chaining’)
14.6	Situation-specific reward	Arrange for reward following the behavior in one situation but not in another (includes ‘Discrimination training’)
14.7	Reward incompatible behaviour	Arrange reward for responding in a manner that is incompatible with a previous response to that situation (includes ‘Counter-conditioning’)
14.8	Reward alternative behaviour	Arrange reward for performance of an alternative to the unwanted behavior (includes ‘Differential reinforcement’)
14.9	Reduce reward frequency	Arrange for rewards to be made contingent on increasing duration or frequency of the behavior (includes ‘Thinning’)
14.10	Remove punishment	Arrange for removal of an unpleasant consequence contingent on performance of the wanted behavior (includes ‘Negative reinforcement’)
15.1	Verbal persuasion about capability	Tell the person that they can successfully perform the wanted behavior, arguing against self-doubts and asserting that they can and will succeed
15.2	Mental rehearsal of successful performance	Advise to practise imagining performing the behavior successfully in relevant contexts
15.3	Focus on past success	Advise to think about or list previous successes in performing the behavior (or parts of it)
15.4	Self-talk	Prompt positive self-talk (aloud or silently) before and during the behavior	x	Behaviour change skills emphasised in this intervention include: self-monitoring, goal setting, problem solving, social support, stimulus control, positive self-talk, and self-reward.	x	Behaviour change skills emphasised in this intervention include: self-monitoring, goal setting, problem solving, social support, stimulus control, positive self-talk, and self-reward.
16.1	Imaginary punishment	Advise to imagine performing the unwanted behavior in a real-life situation followed by imagining an unpleasant consequence (includes ‘Covert sensitisation’)
16.2	Imaginary reward	Advise to imagine performing the wanted behavior in a real-life situation followed by imagining a pleasant consequence (includes ‘Covert conditioning’)
16.3	Vicarious consequences	Prompt observation of the consequences (including rewards and punishments) for others when they perform the behavior

## Sheet: Espeland 
Article 2: Espeland et al 2007
BCT no.	BCT Label	BCT description	FINAL CONSENSUS
			Diet		Physical Activity
			Intervention		Intervention
1.1	Goal setting (behaviour)	Set or agree on a goal defined in terms of the behavior to be achieved	x	Caloric restriction was the primary method of achieving weight loss. The ma- cronutrient composition of the diet was structured to enhance glycemic control and to improve CVD risk factors.	x	physical activity program pre- scribed in the ILI relied heavily on home- based exercise with gradual progression toward a goal of 175 min of moderate- intensity physical activity per week.
1.2	Problem solving	Analyse , or prompt the person to analyse, factors influencing the behavior and generate or select strategies that include overcoming barriers and/or increasing facilitators	x	sessions, which provided information and opportunities for discussing topics related to diet, physical activity, and so- cial support.	x	sessions, which provided information and opportunities for discussing topics related to diet, physical activity, and so- cial support.
1.3	Goal setting (outcome)	Set or agree on a goal defined in terms of a positive outcome of wanted behavior	x	a minimum weight loss of 7% of initial body weight during the 1st year.	x	gradual progression toward a goal of 175 min of moderate- intensity physical activity per week.
1.4	Action planning	Prompt detailed planning of performance of the behavior (must include at least one of context, frequency, duration and intensity). Context may be environmental (physical or social) or internal (physical, emotional or cognitive)	x	It included a maximum of 30% of total calo- ries from fat (with a maximum of 10% of total calories from saturated fat) and a minimum of 15% of total calories from protein (10). Participants were prescribed portion-controlled diets, which included the use of liquid meal replacements (pro- vided free of charge) and frozen food en- tre ́es, as well as structured meal plans (comprised of conventional…	x	gradual progression toward a goal of 175 min of moderate- intensity physical activity per week.
1.5	Review behaviour goal(s)	Review behavior goal(s) jointly with the person and consider modifying goal(s) or behavior change strategy in light of achievement. This may lead to re-setting the same goal, a small change in that goal or setting a new goal instead of (or in addition to) the first, or no change	x	Monthly reviews took place at an individual session to reassess progress.	x	Monthly reviews took place at an individual session to reassess progress.
1.6	Discrepancy between current behaviour and goal	Draw attention to discrepancies between a person’s current behavior (in terms of the form, frequency, duration, or intensity of that behavior) and the person’s previously set outcome goals, behavioral goals or action plans (goes beyond self-monitoring of behavior)
1.7	Review outcome goal(s)	Review outcome goal(s) jointly with the person and consider modifying goal(s) in light of achievement. This may lead to re-setting the same goal, a small change in that goal or setting a new goal instead of, or in addition to the first
1.8	Behavioural contract	Create a written specification of the behavior to be performed, agreed on by the person, and witnessed by another
1.9	Commitment	Ask the person to affirm or reaffirm statements indicating commitment to change the behavior
2.1	Monitoring of behaviour by others without feedback	Observe or record behavior with the person’s knowledge as part of a behavior change strategy
2.2	Feedback on behaviour	Monitor and provide informative or evaluative feedback on performance of the behavior (e.g. form, frequency, duration, intensity)
2.3	Self-monitoring of behaviour	Establish a method for the person to monitor and record their behavior(s) as part of a behavior change strategy	x		x
2.4	Self-monitoring of outcome(s) of behaviour	Establish a method for the person to monitor and record the outcome(s) of their behavior as part of a behavior change strategy
2.5	Monitoring outcome(s) of behaviour by others without feeback	Observe or record outcomes of behavior with the person’s knowledge as part of a behavior change strategy	X	A standard protocol was used for conducting these sessions, which provided information and opportunities for discussing topics related to diet, physical activity, and so- cial support.	X	A standard protocol was used for conducting these sessions, which provided information and opportunities for discussing topics related to diet, physical activity, and so- cial support.
2.6	Biofeedback	Provide feedback about the body (e.g. physiological or biochemical state) using an external monitoring device as part of a behavior change strategy
2.7	Feedback on outcome(s) of behaviour	Monitor and provide feedback on the outcome of performance of the behavior	X	A standard protocol was used for conducting these sessions, which provided information and opportunities for discussing topics related to diet, physical activity, and so- cial support.	X	A standard protocol was used for conducting these sessions, which provided information and opportunities for discussing topics related to diet, physical activity, and so- cial support.
3.1	Social support (unspecified)	Advise on, arrange or provide social support (e.g. from friends, relatives, colleagues,’ buddies’ or staff) or non-contingent praise or reward for performance of the behavior. It includes encouragement and counselling, but only when it is directed at the behavior	X	A standard protocol was used for conducting these sessions, which provided information and opportunities for discussing topics related to diet, physical activity, and so- cial support.	X	A standard protocol was used for conducting these sessions, which provided information and opportunities for discussing topics related to diet, physical activity, and so- cial support.
3.2	Social support (practical)	Advise on, arrange, or provide practical help (e.g. from friends, relatives, colleagues, ‘buddies’ or staff) for performance of the behavior
3.3	Social support (emotional)	Advise on, arrange, or provide emotional social support (e.g. from friends, relatives, colleagues, ‘buddies’ or staff) for performance of the behavior
4.1	Instruction on how to perform a behaviour	Advise or agree on how to perform the behavior (includes ‘Skills training’)
4.2	Information about antecedents	Provide information about antecedents (e.g. social and environmental situations and events, emotions, cognitions) that reliably predict performance of the behaviour
4.3	Re-attribution	Elicit perceived causes of behavior and suggest alternative explanations (e.g. external or internal and stable or unstable)
4.4	Behavioural experiments	Advise on how to identify and test hypotheses about the behavior, its causes and consequences, by collecting and interpreting data
5.1	Information about health consequences	Provide information (e.g. written, verbal, visual) about health consequences of performing the behavior
5.2	Salience of consequences	Use methods specifically designed to emphasise the consequences of performing the behaviour with the aim of making them more memorable (goes beyond informing about consequences)
5.3	Information about social and environmental consequences	Provide information (e.g. written, verbal, visual) about social and environmental consequences of performing the behavior
5.4	Monitoring of emotional consequences	Prompt assessment of feelings after attempts at performing the behavior
5.5	Anticipated regret	Induce or raise awareness of expectations of future regret about performance of the unwanted behavior
5.6	Information about emotional consequences	Provide information (e.g. written, verbal, visual) about emotional consequences of performing the behavior
6.1	Demonstration of the behaviour	Provide an observable sample of the performance of the behaviour, directly in person or indirectly e.g. via film, pictures, for the person to aspire to or imitate (includes ‘Modelling’).
6.2	Social comparison	Draw attention to others’ performance to allow comparison with the person’s own performance
6.3	Information about others' approval	Provide information about what other people think about the behavior. The information clarifies whether others will like, approve or disapprove of what the person is doing or will do
7.1	Prompts/cues	Introduce or define environmental or social stimulus with the purpose of prompting or cueing the behavior. The prompt or cue would normally occur at the time or place of performance
7.2	Cue signalling reward	Identify an environmental stimulus that reliably predicts that reward will follow the behavior (includes ‘Discriminative cue’)
7.3	Reduce prompts/cues	Withdraw gradually prompts to perform the behavior (includes ‘Fading’)
7.4	Remove access to the reward	Advise or arrange for the person to be separated from situations in which unwanted behavior can be rewarded in order to reduce the behavior (includes ‘Time out’)
7.5	Remove aversive stimulus	Advise or arrange for the removal of an aversive stimulus to facilitate behavior change (includes ‘Escape learning’)
7.6	Satiation	Advise or arrange repeated exposure to a stimulus that reduces or extinguishes a drive for the unwanted behavior
7.7	Exposure	Provide systematic confrontation with a feared stimulus to reduce the response to a later encounter
7.8	Associative learning	Present a neutral stimulus jointly with a stimulus that already elicits the behavior repeatedly until the neutral stimulus elicits that behavior (includes ‘Classical/Pavlovian Conditioning’)
8.1	Behavioural practice/rehearsal	Prompt practice or rehearsal of the performance of the behavior one or more times in a context or at a time when the performance may not be necessary, in order to increase habit and skill
8.2	Behaviour substitution	Prompt substitution of the unwanted behavior with a wanted or neutral behavior
8.3	Habit formation	Prompt rehearsal and repetition of the behavior in the same context repeatedly so that the context elicits the behavior
8.4	Habit reversal	Prompt rehearsal and repetition of an alternative behavior to replace an unwanted habitual behavior
8.5	Overcorrection	Ask to repeat the wanted behavior in an exaggerated way following an unwanted behaviour
8.6	Generalisation of a target behaviour	Advise to perform the wanted behaviour, which is already performed in a particular situation, in another situation
8.7	Graded tasks	Set easy-to-perform tasks, making them increasingly difficult, but achievable, until behavior is performed			x	gradual progression toward a goal of 175 min of moderate- intensity physical activity per week.
9.1	Credible source	Present verbal or visual communication from a credible source in favour of or against the behavior	X	Sessions were led by in- tervention teams that included registered dietitians, behavioral psychologists, and exercise specialists.	X	Sessions were led by in- tervention teams that included registered dietitians, behavioral psychologists, and exercise specialists.
9.2	Pros and cons	Advise the person to identify and compare reasons for wanting (pros) and not wanting to (cons) change the behavior (includes ‘Decisional balance’)
9.3	Comparative imagining of future outcomes	Prompt or advise the imagining and comparing of future outcomes of changed versus unchanged behaviour
10.1	Material incentive (behaviour)	Inform that money, vouchers or other valued objects will be delivered if and only if there has been effort and/or progress in performing the behavior (includes ‘Positive reinforcement’)
10.2	Material reward (behaviour)	Arrange for the delivery of money, vouchers or other valued objects if and only if there has been effort and/or progress in performing the behavior (includes ‘Positive reinforcement’)
10.3	Non-specific reward	Arrange delivery of a reward if and only if there has been effort and/or progress in performing the behavior (includes ‘Positive reinforcement’)
10.4	Social reward	Arrange verbal or non-verbal reward if and only if there has been effort and/or progress in performing the behavior (includes ‘Positive reinforcement’)
10.5	Social incentive	Inform that a verbal or non-verbal reward will be delivered if and only if there has been effort and/or progress in performing the behavior (includes ‘Positive reinforcement’)
10.6	Non-specific incentive	Inform that a reward will be delivered if and only if there has been effort and/or progress in performing the behavior (includes ‘Positive reinforcement’)
10.7	Self-incentive	Plan to reward self in future if and only if there has been effort and/or progress in performing the behavior
10.8	Incentive (outcome)	Inform that a reward will be delivered if and only if there has been effort and/or progress in achieving the behavioural outcome (includes ‘Positive reinforcement’)
10.9	Self-reward	Prompt self-praise or self-reward if and only if there has been effort and/or progress in performing the behavior
10.10	Reward (outcome)	Arrange for the delivery of a reward if and only if there has been effort and/or progress in achieving the behavioral outcome (includes ‘Positive reinforcement’)
10.11	Future punishment	Inform that future punishment or removal of reward will be a consequence of performance of an unwanted behavior (may include fear arousal) (includes ‘Threat’)
11.1	Pharmacological support	Provide, or encourage the use of or adherence to, drugs to facilitate behavior change
11.2	Reduce negative emotions	Advise on ways of reducing negative emotions to facilitate performance of the behavior (includes ‘Stress Management’)
11.3	Conserving mental resources	Advise on ways of minimising demands on mental resources to facilitate behavior change
11.4	Paradoxical instructions	Advise to engage in some form of the unwanted behavior with the aim of reducing motivation to engage in that behaviour
12.1	Restructuring the physical environment	Change, or advise to change the physical environment in order to facilitate performance of the wanted behavior or create barriers to the unwanted behavior (other than prompts/cues, rewards and punishments)
12.2	Restructuring the social environment	Change, or advise to change the social environment in order to facilitate performance of the wanted behavior or create barriers to the unwanted behavior (other than prompts/cues, rewards and punishments)
12.3	Avoidance/reducing exposure to cues for the behaviour	Advise on how to avoid exposure to specific social and contextual/physical cues for the behavior, including changing daily or weekly routines
12.4	Distraction	Advise or arrange to use an alternative focus for attention to avoid triggers for unwanted behaviour
12.5	Adding objects to the environment	Add objects to the environment in order to facilitate performance of the behavior	X	Participants were prescribed portion-controlled diets, which included the use of liquid meal replacements (pro- vided free of charge) and frozen food en- tre ́es, as well as structured meal plans (comprised of conventional foods) for those who declined the meal replace- ments.
12.6	Body changes	Alter body structure, functioning or support directly to facilitate behavior change
13.1	Identification of self as role model	Inform that one's own behavior may be an example to others
13.2	Framing/reframing	Suggest the deliberate adoption of a perspective or new perspective on behavior (e.g. its purpose) in order to change cognitions or emotions about performing the behavior (includes ‘Cognitive restructuring’)
13.3	Incompatible beliefs	Draw attention to discrepancies between current or past behavior and self-image, in order to create discomfort (includes ‘Cognitive dissonance’)
13.4	Valued self-identity	Advise the person to write or complete rating scales about a cherished value or personal strength as a means of affirming the person’s identity as part of a behavior change strategy (includes ‘Self-affirmation’)
13.5	Identity associated with changed behaviour	Advise the person to construct a new self-identity as someone who ‘used to engage with the unwanted behavior’
14.1	Behaviour cost	Arrange for withdrawal of something valued if and only if an unwanted behavior is performed (includes ‘Response cost’).
14.2	Punishment	Arrange for aversive consequence contingent on the performance of the unwanted behavior
14.3	Remove reward	Arrange for discontinuation of contingent reward following performance of the unwanted behavior (includes ‘Extinction’)
14.4	Reward approximation	Arrange for reward following any approximation to the target behavior, gradually rewarding only performance closer to the wanted behavior (includes ‘Shaping’)
14.5	Rewarding completion	Build up behavior by arranging reward following final component of the behavior; gradually add the components of the behavior that occur earlier in the behavioral sequence (includes ‘Backward chaining’)
14.6	Situation-specific reward	Arrange for reward following the behavior in one situation but not in another (includes ‘Discrimination training’)
14.7	Reward incompatible behaviour	Arrange reward for responding in a manner that is incompatible with a previous response to that situation (includes ‘Counter-conditioning’)
14.8	Reward alternative behaviour	Arrange reward for performance of an alternative to the unwanted behavior (includes ‘Differential reinforcement’)
14.9	Reduce reward frequency	Arrange for rewards to be made contingent on increasing duration or frequency of the behavior (includes ‘Thinning’)
14.10	Remove punishment	Arrange for removal of an unpleasant consequence contingent on performance of the wanted behavior (includes ‘Negative reinforcement’)
15.1	Verbal persuasion about capability	Tell the person that they can successfully perform the wanted behavior, arguing against self-doubts and asserting that they can and will succeed
15.2	Mental rehearsal of successful performance	Advise to practise imagining performing the behavior successfully in relevant contexts
15.3	Focus on past success	Advise to think about or list previous successes in performing the behavior (or parts of it)
15.4	Self-talk	Prompt positive self-talk (aloud or silently) before and during the behavior
16.1	Imaginary punishment	Advise to imagine performing the unwanted behavior in a real-life situation followed by imagining an unpleasant consequence (includes ‘Covert sensitisation’)
16.2	Imaginary reward	Advise to imagine performing the wanted behavior in a real-life situation followed by imagining a pleasant consequence (includes ‘Covert conditioning’)
16.3	Vicarious consequences	Prompt observation of the consequences (including rewards and punishments) for others when they perform the behavior

## Sheet: Espeland Method
Article 2: Espeland et al 2007
BCT no.	BCT Label	BCT description	FINAL CONSENSUS
			Diet		Physical Activity
			Intervention		Intervention
1.1	Goal setting (behaviour)	Set or agree on a goal defined in terms of the behavior to be achieved	X	The energy goal for persons < 114 kg (250 pounds) is 1200 to 1500 kcal/d and is 1500 to 1800 kcal/d for individuals >114 kg.	X	Participants are instructed to engage in brisk walking or similar aerobic activity. The activity program relies on unsupervised (at-home) exercise.
1.2	Problem solving	Analyse , or prompt the person to analyse, factors influencing the behavior and generate or select strategies that include overcoming barriers and/or increasing facilitators	X	In the first 6 months, most interventions use ele- ments of motivational interviewing (52) and problem solv- ing skills (53), as well as additional individual contacts with the lifestyle counselor.	X	In the first 6 months, most interventions use ele- ments of motivational interviewing (52) and problem solv- ing skills (53), as well as additional individual contacts with the lifestyle counselor.
1.3	Goal setting (outcome)	Set or agree on a goal defined in terms of a positive outcome of wanted behavior	x	The two principal goals of the intervention are to achieve a mean loss >7% of initial weight and to increase participants’ physical activity to >175 min/wk	x	The two principal goals of the intervention are to achieve a mean loss >7% of initial weight and to increase participants’ physical activity to >175 min/wk
1.4	Action planning	Prompt detailed planning of performance of the behavior (must include at least one of context, frequency, duration and intensity). Context may be environmental (physical or social) or internal (physical, emotional or cognitive)	x	The energy goal for persons < 114 kg (250 pounds) is 1200 to 1500 kcal/d and is 1500 to 1800 kcal/d for individuals > 114 kg. Participants count calories and fat grams with the aid of a booklet provided. They are prescribed < 30% of calories from fat, with < 10% from saturated fat.	x	The intervention’s physical activity goal is >175 min/wk of moderately intense activity, achieved by the 6th month.
1.5	Review behaviour goal(s)	Review behavior goal(s) jointly with the person and consider modifying goal(s) or behavior change strategy in light of achievement. This may lead to re-setting the same goal, a small change in that goal or setting a new goal instead of (or in addition to) the first, or no change	x	participants are instructed to weigh themselves at home and to review their eating and activity records.	x	participants are instructed to weigh them- selves at home and to review their eating and activity records.
1.6	Discrepancy between current behaviour and goal	Draw attention to discrepancies between a person’s current behavior (in terms of the form, frequency, duration, or intensity of that behavior) and the person’s previously set outcome goals, behavioral goals or action plans (goes beyond self-monitoring of behavior)
1.7	Review outcome goal(s)	Review outcome goal(s) jointly with the person and consider modifying goal(s) in light of achievement. This may lead to re-setting the same goal, a small change in that goal or setting a new goal instead of, or in addition to the first
1.8	Behavioural contract	Create a written specification of the behavior to be performed, agreed on by the person, and witnessed by another
1.9	Commitment	Ask the person to affirm or reaffirm statements indicating commitment to change the behavior
2.1	Monitoring of behaviour by others without feedback	Observe or record behavior with the person’s knowledge as part of a behavior change strategy
2.2	Feedback on behaviour	Monitor and provide informative or evaluative feedback on performance of the behavior (e.g. form, frequency, duration, intensity)
2.3	Self-monitoring of behaviour	Establish a method for the person to monitor and record their behavior(s) as part of a behavior change strategy	X	including recording food intake and physical activity,	X	including recording food intake and physical activity,
2.4	Self-monitoring of outcome(s) of behaviour	Establish a method for the person to monitor and record the outcome(s) of their behavior as part of a behavior change strategy	X	participants are instructed to weigh them- selves at home and to review their eating and activity records.	X	participants are instructed to weigh them- selves at home and to review their eating and activity records.
2.5	Monitoring outcome(s) of behaviour by others without feeback	Observe or record outcomes of behavior with the person’s knowledge as part of a behavior change strategy
2.6	Biofeedback	Provide feedback about the body (e.g. physiological or biochemical state) using an external monitoring device as part of a behavior change strategy
2.7	Feedback on outcome(s) of behaviour	Monitor and provide feedback on the outcome of performance of the behavior	X	Weight also is measured at each visit to provide additional feedback on adherence and to increase motivation. More frequent weigh- ing is associated with better weight loss	X	Weight also is measured at each visit to provide additional feedback on adherence and to increase motivation. More frequent weigh- ing is associated with better weight loss
3.1	Social support (unspecified)	Advise on, arrange or provide social support (e.g. from friends, relatives, colleagues,’ buddies’ or staff) or non-contingent praise or reward for performance of the behavior. It includes encouragement and counselling, but only when it is directed at the behavior	X	group treatment provides social support and a potentially healthy dose of competition	X	group treatment provides social support and a potentially healthy dose of competition
3.2	Social support (practical)	Advise on, arrange, or provide practical help (e.g. from friends, relatives, colleagues, ‘buddies’ or staff) for performance of the behavior
3.3	Social support (emotional)	Advise on, arrange, or provide emotional social support (e.g. from friends, relatives, colleagues, ‘buddies’ or staff) for performance of the behavior
4.1	Instruction on how to perform a behaviour	Advise or agree on how to perform the behavior (includes ‘Skills training’)	x	The 1st week of treatment, participants are instructed to eat a self-selected diet of conventional foods and to record their intake. The second week they consume a similar diet but restrict their intake.	x	In the first month, participants are instructed to walk (i.e., or otherwise exercise) for at least 50 min/wk. Activity bouts 􏰍10 minutes may be counted toward the weekly goal, given findings that four 10-minute bouts, spread across the day, result in comparable improvements in fitness as one con- tinuous 40-minute bout (41).
4.2	Information about antecedents	Provide information about antecedents (e.g. social and environmental situations and events, emotions, cognitions) that reliably predict performance of the behaviour
4.3	Re-attribution	Elicit perceived causes of behavior and suggest alternative explanations (e.g. external or internal and stable or unstable)
4.4	Behavioural experiments	Advise on how to identify and test hypotheses about the behavior, its causes and consequences, by collecting and interpreting data
5.1	Information about health consequences	Provide information (e.g. written, verbal, visual) about health consequences of performing the behavior
5.2	Salience of consequences	Use methods specifically designed to emphasise the consequences of performing the behaviour with the aim of making them more memorable (goes beyond informing about consequences)
5.3	Information about social and environmental consequences	Provide information (e.g. written, verbal, visual) about social and environmental consequences of performing the behavior
5.4	Monitoring of emotional consequences	Prompt assessment of feelings after attempts at performing the behavior
5.5	Anticipated regret	Induce or raise awareness of expectations of future regret about performance of the unwanted behavior
5.6	Information about emotional consequences	Provide information (e.g. written, verbal, visual) about emotional consequences of performing the behavior
6.1	Demonstration of the behaviour	Provide an observable sample of the performance of the behaviour, directly in person or indirectly e.g. via film, pictures, for the person to aspire to or imitate (includes ‘Modelling’).	X	Participants at each center are assigned to a group of 􏰉10 to 20 persons with whom they attend classes for the entire year.	X	Participants at each center are assigned to a group of 􏰉10 to 20 persons with whom they attend classes for the entire year.
6.2	Social comparison	Draw attention to others’ performance to allow comparison with the person’s own performance
6.3	Information about others' approval	Provide information about what other people think about the behavior. The information clarifies whether others will like, approve or disapprove of what the person is doing or will do
7.1	Prompts/cues	Introduce or define environmental or social stimulus with the purpose of prompting or cueing the behavior. The prompt or cue would normally occur at the time or place of performance
7.2	Cue signalling reward	Identify an environmental stimulus that reliably predicts that reward will follow the behavior (includes ‘Discriminative cue’)
7.3	Reduce prompts/cues	Withdraw gradually prompts to perform the behavior (includes ‘Fading’)
7.4	Remove access to the reward	Advise or arrange for the person to be separated from situations in which unwanted behavior can be rewarded in order to reduce the behavior (includes ‘Time out’)
7.5	Remove aversive stimulus	Advise or arrange for the removal of an aversive stimulus to facilitate behavior change (includes ‘Escape learning’)
7.6	Satiation	Advise or arrange repeated exposure to a stimulus that reduces or extinguishes a drive for the unwanted behavior
7.7	Exposure	Provide systematic confrontation with a feared stimulus to reduce the response to a later encounter
7.8	Associative learning	Present a neutral stimulus jointly with a stimulus that already elicits the behavior repeatedly until the neutral stimulus elicits that behavior (includes ‘Classical/Pavlovian Conditioning’)
8.1	Behavioural practice/rehearsal	Prompt practice or rehearsal of the performance of the behavior one or more times in a context or at a time when the performance may not be necessary, in order to increase habit and skill	x	assigned to a group of ~10 to 20 persons with whom they attend classes for the entire year	x	assigned to a group of ~10 to 20 persons with whom they attend classes for the entire year
8.2	Behaviour substitution	Prompt substitution of the unwanted behavior with a wanted or neutral behavior			x	encouraged to increase their lifestyle activity by methods such as using stairs rather than elevators, walking rather than riding, and reducing use of labor-saving devices (e.g., e-mailing col- leagues at work)
8.3	Habit formation	Prompt rehearsal and repetition of the behavior in the same context repeatedly so that the context elicits the behavior	x	The process of Keeping Track over the past four months has provided the opportunity for participants to develop an important key to changing eating and activity habits. The key is awareness, SP 16, p 2
8.4	Habit reversal	Prompt rehearsal and repetition of an alternative behavior to replace an unwanted habitual behavior
8.5	Overcorrection	Ask to repeat the wanted behavior in an exaggerated way following an unwanted behaviour
8.6	Generalisation of a target behaviour	Advise to perform the wanted behaviour, which is already performed in a particular situation, in another situation
8.7	Graded tasks	Set easy-to-perform tasks, making them increasingly difficult, but achievable, until behavior is performed			x	Activity is increased to 􏰍125 min/wk by Week 16 and 􏰍175 min/wk by Week 26.
9.1	Credible source	Present verbal or visual communication from a credible source in favour of or against the behavior	X	multidisciplinary team that includes a registered dietitian, behavioral psychologist (or other mental health profes- sional), and an exercise specialist.	X	multidisciplinary team that includes a registered dietitian, behavioral psychologist (or other mental health profes- sional), and an exercise specialist.
9.2	Pros and cons	Advise the person to identify and compare reasons for wanting (pros) and not wanting to (cons) change the behavior (includes ‘Decisional balance’)
9.3	Comparative imagining of future outcomes	Prompt or advise the imagining and comparing of future outcomes of changed versus unchanged behaviour
10.1	Material incentive (behaviour)	Inform that money, vouchers or other valued objects will be delivered if and only if there has been effort and/or progress in performing the behavior (includes ‘Positive reinforcement’)
10.2	Material reward (behaviour)	Arrange for the delivery of money, vouchers or other valued objects if and only if there has been effort and/or progress in performing the behavior (includes ‘Positive reinforcement’)
10.3	Non-specific reward	Arrange delivery of a reward if and only if there has been effort and/or progress in performing the behavior (includes ‘Positive reinforcement’)
10.4	Social reward	Arrange verbal or non-verbal reward if and only if there has been effort and/or progress in performing the behavior (includes ‘Positive reinforcement’)
10.5	Social incentive	Inform that a verbal or non-verbal reward will be delivered if and only if there has been effort and/or progress in performing the behavior (includes ‘Positive reinforcement’)
10.6	Non-specific incentive	Inform that a reward will be delivered if and only if there has been effort and/or progress in performing the behavior (includes ‘Positive reinforcement’)
10.7	Self-incentive	Plan to reward self in future if and only if there has been effort and/or progress in performing the behavior
10.8	Incentive (outcome)	Inform that a reward will be delivered if and only if there has been effort and/or progress in achieving the behavioural outcome (includes ‘Positive reinforcement’)
10.9	Self-reward	Prompt self-praise or self-reward if and only if there has been effort and/or progress in performing the behavior
10.10	Reward (outcome)	Arrange for the delivery of a reward if and only if there has been effort and/or progress in achieving the behavioral outcome (includes ‘Positive reinforcement’)
10.11	Future punishment	Inform that future punishment or removal of reward will be a consequence of performance of an unwanted behavior (may include fear arousal) (includes ‘Threat’)
11.1	Pharmacological support	Provide, or encourage the use of or adherence to, drugs to facilitate behavior change
11.2	Reduce negative emotions	Advise on ways of reducing negative emotions to facilitate performance of the behavior (includes ‘Stress Management’)
11.3	Conserving mental resources	Advise on ways of minimising demands on mental resources to facilitate behavior change
11.4	Paradoxical instructions	Advise to engage in some form of the unwanted behavior with the aim of reducing motivation to engage in that behaviour
12.1	Restructuring the physical environment	Change, or advise to change the physical environment in order to facilitate performance of the wanted behavior or create barriers to the unwanted behavior (other than prompts/cues, rewards and punishments)
12.2	Restructuring the social environment	Change, or advise to change the social environment in order to facilitate performance of the wanted behavior or create barriers to the unwanted behavior (other than prompts/cues, rewards and punishments)
12.3	Avoidance/reducing exposure to cues for the behaviour	Advise on how to avoid exposure to specific social and contextual/physical cues for the behavior, including changing daily or weekly routines
12.4	Distraction	Advise or arrange to use an alternative focus for attention to avoid triggers for unwanted behaviour
12.5	Adding objects to the environment	Add objects to the environment in order to facilitate performance of the behavior	x	use of liquid meal replacements (pro- vided free of charge)	x	Participants increase their lifestyle activity, in part, by using a pedometer, provided at Week 7.
12.6	Body changes	Alter body structure, functioning or support directly to facilitate behavior change
13.1	Identification of self as role model	Inform that one's own behavior may be an example to others
13.2	Framing/reframing	Suggest the deliberate adoption of a perspective or new perspective on behavior (e.g. its purpose) in order to change cognitions or emotions about performing the behavior (includes ‘Cognitive restructuring’)
13.3	Incompatible beliefs	Draw attention to discrepancies between current or past behavior and self-image, in order to create discomfort (includes ‘Cognitive dissonance’)
13.4	Valued self-identity	Advise the person to write or complete rating scales about a cherished value or personal strength as a means of affirming the person’s identity as part of a behavior change strategy (includes ‘Self-affirmation’)
13.5	Identity associated with changed behaviour	Advise the person to construct a new self-identity as someone who ‘used to engage with the unwanted behavior’
14.1	Behaviour cost	Arrange for withdrawal of something valued if and only if an unwanted behavior is performed (includes ‘Response cost’).
14.2	Punishment	Arrange for aversive consequence contingent on the performance of the unwanted behavior
14.3	Remove reward	Arrange for discontinuation of contingent reward following performance of the unwanted behavior (includes ‘Extinction’)
14.4	Reward approximation	Arrange for reward following any approximation to the target behavior, gradually rewarding only performance closer to the wanted behavior (includes ‘Shaping’)
14.5	Rewarding completion	Build up behavior by arranging reward following final component of the behavior; gradually add the components of the behavior that occur earlier in the behavioral sequence (includes ‘Backward chaining’)
14.6	Situation-specific reward	Arrange for reward following the behavior in one situation but not in another (includes ‘Discrimination training’)
14.7	Reward incompatible behaviour	Arrange reward for responding in a manner that is incompatible with a previous response to that situation (includes ‘Counter-conditioning’)
14.8	Reward alternative behaviour	Arrange reward for performance of an alternative to the unwanted behavior (includes ‘Differential reinforcement’)
14.9	Reduce reward frequency	Arrange for rewards to be made contingent on increasing duration or frequency of the behavior (includes ‘Thinning’)
14.10	Remove punishment	Arrange for removal of an unpleasant consequence contingent on performance of the wanted behavior (includes ‘Negative reinforcement’)
15.1	Verbal persuasion about capability	Tell the person that they can successfully perform the wanted behavior, arguing against self-doubts and asserting that they can and will succeed
15.2	Mental rehearsal of successful performance	Advise to practise imagining performing the behavior successfully in relevant contexts
15.3	Focus on past success	Advise to think about or list previous successes in performing the behavior (or parts of it)
15.4	Self-talk	Prompt positive self-talk (aloud or silently) before and during the behavior
16.1	Imaginary punishment	Advise to imagine performing the unwanted behavior in a real-life situation followed by imagining an unpleasant consequence (includes ‘Covert sensitisation’)
16.2	Imaginary reward	Advise to imagine performing the wanted behavior in a real-life situation followed by imagining a pleasant consequence (includes ‘Covert conditioning’)
16.3	Vicarious consequences	Prompt observation of the consequences (including rewards and punishments) for others when they perform the behavior

## Sheet: Espeland All
Article 2: Espeland et al 2007
BCT no.	BCT Label	BCT description	FINAL CONSENSUS
			Diet		Physical Activity
			Intervention		Intervention
1.1	Goal setting (behaviour)	Set or agree on a goal defined in terms of the behavior to be achieved	x	The energy goal for persons < 114 kg (250 pounds) is 1200 to 1500 kcal/d and is 1500 to 1800 kcal/d for individuals >114 kg.	x	The intervention’s physical activity goal is >175 min/wk of moderately intense activity, achieved by the 6th month.
1.2	Problem solving	Analyse , or prompt the person to analyse, factors influencing the behavior and generate or select strategies that include overcoming barriers and/or increasing facilitators	x	In the first 6 months, most interventions use elements of motivational interviewing (52) and problem solving skills (53),	x	In the first 6 months, most interventions use elements of motivational interviewing (52) and problem solving skills (53),
1.3	Goal setting (outcome)	Set or agree on a goal defined in terms of a positive outcome of wanted behavior	x	The two principal goals of the intervention are to achieve a mean loss >7% of initial weight and to increase participants’ physical activity to >175 min/wk	x	The two principal goals of the intervention are to achieve a mean loss >7% of initial weight and to increase participants’ physical activity to >175 min/wk
1.4	Action planning	Prompt detailed planning of performance of the behavior (must include at least one of context, frequency, duration and intensity). Context may be environmental (physical or social) or internal (physical, emotional or cognitive)	x	The energy goal for persons < 114 kg (250 pounds) is 1200 to 1500 kcal/d and is 1500 to 1800 kcal/d for individuals > 114 kg. Participants count calories and fat grams with the aid of a booklet provided. They are prescribed < 30% of calories from fat, with < 10% from saturated fat.	x	The intervention’s physical activity goal is >175 min/wk of moderately intense activity, achieved by the 6th month.
1.5	Review behaviour goal(s)	Review behavior goal(s) jointly with the person and consider modifying goal(s) or behavior change strategy in light of achievement. This may lead to re-setting the same goal, a small change in that goal or setting a new goal instead of (or in addition to) the first, or no change	x	participants are instructed to weigh themselves at home and to review their eating and activity records.	x	participants are instructed to weigh them- selves at home and to review their eating and activity records.
1.6	Discrepancy between current behaviour and goal	Draw attention to discrepancies between a person’s current behavior (in terms of the form, frequency, duration, or intensity of that behavior) and the person’s previously set outcome goals, behavioral goals or action plans (goes beyond self-monitoring of behavior)
1.7	Review outcome goal(s)	Review outcome goal(s) jointly with the person and consider modifying goal(s) in light of achievement. This may lead to re-setting the same goal, a small change in that goal or setting a new goal instead of, or in addition to the first	x	Review the two Lifestyle Program goals and why they are important, CM 00, p 8	x	Review the two Lifestyle Program goals and why they are important, CM 1, p 1
1.8	Behavioural contract	Create a written specification of the behavior to be performed, agreed on by the person, and witnessed by another
1.9	Commitment	Ask the person to affirm or reaffirm statements indicating commitment to change the behavior
2.1	Monitoring of behaviour by others without feedback	Observe or record behavior with the person’s knowledge as part of a behavior change strategy
2.2	Feedback on behaviour	Monitor and provide informative or evaluative feedback on performance of the behavior (e.g. form, frequency, duration, intensity)	x	Provide positive feedback and reiterate the importance of cue control in order to successfully lose weight. CM 7, p 2	x	The pedometer will measure steps and provide you with feedback on your activity level, CM 1, p 8
2.3	Self-monitoring of behaviour	Establish a method for the person to monitor and record their behavior(s) as part of a behavior change strategy	x	introduces one or two new topics in behavioral weight control, including recording food intake and physical activity	x	introduces one or two new topics in behavioral weight control, including recording food intake and physical activity, Participants increase their lifestyle activity, in part, by using a pedometer, provided at Week 7
2.4	Self-monitoring of outcome(s) of behaviour	Establish a method for the person to monitor and record the outcome(s) of their behavior as part of a behavior change strategy	x	participants are instructed to weigh themselves at home and to review their eating and activity records.	x	participants are instructed to weigh themselves at home and to review their eating and activity records.
2.5	Monitoring outcome(s) of behaviour by others without feeback	Observe or record outcomes of behavior with the person’s knowledge as part of a behavior change strategy	X	participants are instructed to weigh them- selves at home and to review their eating and activity records.	X	participants are instructed to weigh them- selves at home and to review their eating and activity records.
2.6	Biofeedback	Provide feedback about the body (e.g. physiological or biochemical state) using an external monitoring device as part of a behavior change strategy			x	Learn how to take their heart rate and how to use the Borg scale, CM 4, P1
2.7	Feedback on outcome(s) of behaviour	Monitor and provide feedback on the outcome of performance of the behavior	x	Weight also is measured at each visit to provide additional feedback on adherence and to increase motivation	x	Weight also is measured at each visit to provide additional feedback on adherence and to increase motivation
3.1	Social support (unspecified)	Advise on, arrange or provide social support (e.g. from friends, relatives, colleagues,’ buddies’ or staff) or non-contingent praise or reward for performance of the behavior. It includes encouragement and counselling, but only when it is directed at the behavior	x	group treatment provides social support and a potentially healthy dose of competition	x	group treatment provides social support and a potentially healthy dose of competition
3.2	Social support (practical)	Advise on, arrange, or provide practical help (e.g. from friends, relatives, colleagues, ‘buddies’ or staff) for performance of the behavior	x	this weekly review is best done with a friend, relative or a buddy from group either in person, on the phone, or via e-mail. By making a date with someone else, it is less likely that participants will neglect doing their weekly review, CM 20, p 4	x	this weekly review is best done with a friend, relative or a buddy from group either in person, on the phone, or via e-mail. By making a date with someone else, it is less likely that participants will neglect doing their weekly review, CM 20, p 4
3.3	Social support (emotional)	Advise on, arrange, or provide emotional social support (e.g. from friends, relatives, colleagues, ‘buddies’ or staff) for performance of the behavior
4.1	Instruction on how to perform a behaviour	Advise or agree on how to perform the behavior (includes ‘Skills training’)	x	participants are instructed to eat a self-selected diet of conventional foods	x	instructed to increase their daily steps by 250 a week, until they reach a goal >10,000 steps/d
4.2	Information about antecedents	Provide information about antecedents (e.g. social and environmental situations and events, emotions, cognitions) that reliably predict performance of the behaviour
4.3	Re-attribution	Elicit perceived causes of behavior and suggest alternative explanations (e.g. external or internal and stable or unstable)
4.4	Behavioural experiments	Advise on how to identify and test hypotheses about the behavior, its causes and consequences, by collecting and interpreting data
5.1	Information about health consequences	Provide information (e.g. written, verbal, visual) about health consequences of performing the behavior	x	Give you more energy, make it easier to get around: for example, if you are more active on a regular basis, your joints will be more flexible and you will be less likely to injure your back. Reduce your risks of colon cancer, and maybe breast and prostate cancers as well.CM1 P 10	x	Give you more energy, make it easier to get around: for example, if you are more active on a regular basis, your joints will be more flexible and you will be less likely to injure your back. Reduce your risks of colon cancer, and maybe breast and prostate cancers as well.CM1 P 10
5.2	Salience of consequences	Use methods specifically designed to emphasise the consequences of performing the behaviour with the aim of making them more memorable (goes beyond informing about consequences)
5.3	Information about social and environmental consequences	Provide information (e.g. written, verbal, visual) about social and environmental consequences of performing the behavior
5.4	Monitoring of emotional consequences	Prompt assessment of feelings after attempts at performing the behavior
5.5	Anticipated regret	Induce or raise awareness of expectations of future regret about performance of the unwanted behavior
5.6	Information about emotional consequences	Provide information (e.g. written, verbal, visual) about emotional consequences of performing the behavior
6.1	Demonstration of the behaviour	Provide an observable sample of the performance of the behaviour, directly in person or indirectly e.g. via film, pictures, for the person to aspire to or imitate (includes ‘Modelling’).	x	assigned to a group of ~10 to 20 persons with whom they attend classes for the entire year	x	assigned to a group of ~10 to 20 persons with whom they attend classes for the entire year
6.2	Social comparison	Draw attention to others’ performance to allow comparison with the person’s own performance			x	In these Campaigns, the 20 Look AHEAD centers will compete against each other to see who can achieve the highest levels of physical activity —prizes will be given, SP 27, p 3
6.3	Information about others' approval	Provide information about what other people think about the behavior. The information clarifies whether others will like, approve or disapprove of what the person is doing or will do
7.1	Prompts/cues	Introduce or define environmental or social stimulus with the purpose of prompting or cueing the behavior. The prompt or cue would normally occur at the time or place of performance	x	Keep lower-calorie, lower-fat choices easy to reach, in sight, and read to eat, such as Fresh fruits, raw vegetables (already washed and cut up), nonfat dips, pretzels, low-fat popcorn, diet drinks, sugar-free Jell-O, sugar-free popsicles, SP 6, P 2	x	Set a timer or alarm on your watch to remind you to be active. SP 6 P 3
7.2	Cue signalling reward	Identify an environmental stimulus that reliably predicts that reward will follow the behavior (includes ‘Discriminative cue’)
7.3	Reduce prompts/cues	Withdraw gradually prompts to perform the behavior (includes ‘Fading’)
7.4	Remove access to the reward	Advise or arrange for the person to be separated from situations in which unwanted behavior can be rewarded in order to reduce the behavior (includes ‘Time out’)
7.5	Remove aversive stimulus	Advise or arrange for the removal of an aversive stimulus to facilitate behavior change (includes ‘Escape learning’)	x	Keep high-calorie, high fat foods out of the house and workplace, Keep lower-calories, healthy choices more visible, Limit eating to one place, Limit activities while eating CM 6, P 4, Asking Others to Decrease Their Nagging, SP 39, p 4
7.6	Satiation	Advise or arrange repeated exposure to a stimulus that reduces or extinguishes a drive for the unwanted behavior
7.7	Exposure	Provide systematic confrontation with a feared stimulus to reduce the response to a later encounter
7.8	Associative learning	Present a neutral stimulus jointly with a stimulus that already elicits the behavior repeatedly until the neutral stimulus elicits that behavior (includes ‘Classical/Pavlovian Conditioning’)
8.1	Behavioural practice/rehearsal	Prompt practice or rehearsal of the performance of the behavior one or more times in a context or at a time when the performance may not be necessary, in order to increase habit and skill	x	assigned to a group of ~10 to 20 persons with whom they attend classes for the entire year	x	assigned to a group of ~10 to 20 persons with whom they attend classes for the entire year
8.2	Behaviour substitution	Prompt substitution of the unwanted behavior with a wanted or neutral behavior			x	encouraged to increase their lifestyle activity by methods such as using stairs rather than elevators, walking rather than riding, and reducing use of labor-saving devices (e.g., e-mailing col- leagues at work)
8.3	Habit formation	Prompt rehearsal and repetition of the behavior in the same context repeatedly so that the context elicits the behavior	x	The process of Keeping Track over the past four months has provided the opportunity for participants to develop an important key to changing eating and activity habits. The key is awareness, SP 16, p 2	x	The process of Keeping Track over the past four months has provided the opportunity for participants to develop an important key to changing eating and activity habits. The key is awareness, SP 16, p 2
8.4	Habit reversal	Prompt rehearsal and repetition of an alternative behavior to replace an unwanted habitual behavior
8.5	Overcorrection	Ask to repeat the wanted behavior in an exaggerated way following an unwanted behaviour
8.6	Generalisation of a target behaviour	Advise to perform the wanted behaviour, which is already performed in a particular situation, in another situation
8.7	Graded tasks	Set easy-to-perform tasks, making them increasingly difficult, but achievable, until behavior is performed			x	Activity is increased to > 125 min/wk by Week 16 and > 175 min/wk by Week 26.
9.1	Credible source	Present verbal or visual communication from a credible source in favour of or against the behavior	x	Sessions were led by intervention teams that included registered dietitians, behavioral psychologists, and exercise specialists	X	Sessions were led by intervention teams that included registered dietitians, behavioral psychologists, and exercise specialists
9.2	Pros and cons	Advise the person to identify and compare reasons for wanting (pros) and not wanting to (cons) change the behavior (includes ‘Decisional balance’)	x	Weigh the pros and cons of each option, SP7, P 4	x	Weigh the pros and cons of each option, SP7, P 4
9.3	Comparative imagining of future outcomes	Prompt or advise the imagining and comparing of future outcomes of changed versus unchanged behaviour
10.1	Material incentive (behaviour)	Inform that money, vouchers or other valued objects will be delivered if and only if there has been effort and/or progress in performing the behavior (includes ‘Positive reinforcement’)
10.2	Material reward (behaviour)	Arrange for the delivery of money, vouchers or other valued objects if and only if there has been effort and/or progress in performing the behavior (includes ‘Positive reinforcement’)	x	Participants will go “shopping” with their miles or points at the session so have a mix of prizes available, making sure that there is something that each participant can “afford” with their total points or miles, CM 38, p 1	x	Decide on a prize that can be given to all participants who at the end of the month have achieved the extra 35 minutes/week of activity. Prizes should be approximately $10 - $20/participant (use toolbox funds). Suggestions: Gift certificate, sweatshirt, Look AHEAD hat, sunscreen and chap stick, massages. SP 27, p 1
10.3	Non-specific reward	Arrange delivery of a reward if and only if there has been effort and/or progress in performing the behavior (includes ‘Positive reinforcement’)	x	At the end of the campaign, a personal reward is also offered. The miles can be exchanged for gift cards (for example, gift certificates to Walmart, Barnes and Noble, Blockbuster, or other similar types of stores that participants enjoy) or for specific incentives or prizes.	x	plan to award prizes at next months group meeting to all who exceeded their physical activity goal, CM 27, p 4
10.4	Social reward	Arrange verbal or non-verbal reward if and only if there has been effort and/or progress in performing the behavior (includes ‘Positive reinforcement’)	x	Congratulate participant (but not excessively), Praise efforts made towards changing eating and exercise behaviors, CM 2, P 1	x	Congratulate participant (but not excessively), Praise efforts made towards changing eating and exercise behaviors, CM 2, P 1
10.5	Social incentive	Inform that a verbal or non-verbal reward will be delivered if and only if there has been effort and/or progress in performing the behavior (includes ‘Positive reinforcement’)
10.6	Non-specific incentive	Inform that a reward will be delivered if and only if there has been effort and/or progress in performing the behavior (includes ‘Positive reinforcement’)	x	remind participants about what Look AHEAD prizes will be available in two weeks for them to purchase. Incentives will be more effective if participants know what they are working towards (or are allowed to personally select their preferred incentive) rather than to surprise them at the end, SP 35, p 1	x	In these Campaigns, the 20 Look AHEAD centers will compete against each other to see who can achieve the highest levels of physical activity —prizes will be given. SP 27, p 3
10.7	Self-incentive	Plan to reward self in future if and only if there has been effort and/or progress in performing the behavior	x	Plan to reward yourself. What will the reward be? What will you need to do to earn that reward, SP 18, P 3	x	Plan to reward yourself. What will the reward be? What will you need to do to earn that reward, SP 18, P 3
10.8	Incentive (outcome)	Inform that a reward will be delivered if and only if there has been effort and/or progress in achieving the behavioural outcome (includes ‘Positive reinforcement’)
10.9	Self-reward	Prompt self-praise or self-reward if and only if there has been effort and/or progress in performing the behavior	x	My reward will be …Buy a magazine on Friday, SP 7, p 5	x	Find ways to reward yourself when you meet each goal. SP 23, p 4
10.10	Reward (outcome)	Arrange for the delivery of a reward if and only if there has been effort and/or progress in achieving the behavioral outcome (includes ‘Positive reinforcement’)
10.11	Future punishment	Inform that future punishment or removal of reward will be a consequence of performance of an unwanted behavior (may include fear arousal) (includes ‘Threat’)
11.1	Pharmacological support	Provide, or encourage the use of or adherence to, drugs to facilitate behavior change
11.2	Reduce negative emotions	Advise on ways of reducing negative emotions to facilitate performance of the behavior (includes ‘Stress Management’)	x	introduces one or two new topics in behavioral weight control, including recording food intake and physical activity, eating at regular times, limiting times and places of eating, and coping with negative thoughts related to overeating	x	Stop negative thoughts and replace them with positive ones, SP 1, P 5
11.3	Conserving mental resources	Advise on ways of minimising demands on mental resources to facilitate behavior change
11.4	Paradoxical instructions	Advise to engage in some form of the unwanted behavior with the aim of reducing motivation to engage in that behaviour
12.1	Restructuring the physical environment	Change, or advise to change the physical environment in order to facilitate performance of the wanted behavior or create barriers to the unwanted behavior (other than prompts/cues, rewards and punishments)	x	Keep high-calorie, high fat foods out of the house and workplace, Keep lower-calories, healthy choices more visible, Limit eating to one place, Limit activities while eating CM 6, P 4	x	Add positive activity cues. In order to become more active, it is important to have an environment which supports activity. Storing an exercise bike in the basement or garage is a sure way to “forget” to use it. Setting up the environment to “cue” us to exercise will increase activity. Review examples CM 6 P 5
12.2	Restructuring the social environment	Change, or advise to change the social environment in order to facilitate performance of the wanted behavior or create barriers to the unwanted behavior (other than prompts/cues, rewards and punishments)	x	bring a low-calorie and low-fat food to share when you go to a dinner party, be the first to order when you eat out at a restaurant, SP 20, p 5	x	Be social by doing something active, take a walk and talk, SP 20, p 5
12.3	Avoidance/reducing exposure to cues for the behaviour	Advise on how to avoid exposure to specific social and contextual/physical cues for the behavior, including changing daily or weekly routines	x	Keep high-calorie, high fat foods out of the house and workplace, Keep lower-calories, healthy choices more visible, Limit eating to one place, Limit activities while eating CM 6, P 4	x	Add positive activity cues. In order to become more active, it is important to have an environment which supports activity. Storing an exercise bike in the basement or garage is a sure way to “forget” to use it. Setting up the environment to “cue” us to exercise will increase activity. Review examples CM 6 P 5
12.4	Distraction	Advise or arrange to use an alternative focus for attention to avoid triggers for unwanted behaviour
12.5	Adding objects to the environment	Add objects to the environment in order to facilitate performance of the behavior	x	Participants were prescribed portion-controlled diets, which included the use of liquid meal replacements (pro- vided free of charge)	x	Participants increase their lifestyle activity, in part, by using a pedometer, provided at Week 7.
12.6	Body changes	Alter body structure, functioning or support directly to facilitate behavior change
13.1	Identification of self as role model	Inform that one's own behavior may be an example to others	x	Will set a good example for your family, friends, and community. Many of us live in a family or a culture that is inactive and eats a high-fat diet. You will face challenges as you work at doing things differently. But you will also set a good example of what it is like to live a healthier lifestyle, which can be inspiring and encouraging to everyone around you, CM1, P 10	x	Will set a good example for your family, friends, and community. Many of us live in a family or a culture that is inactive and eats a high-fat diet. You will face challenges as you work at doing things differently. But you will also set a good example of what it is like to live a healthier lifestyle, which can be inspiring and encouraging to everyone around you, CM1, P 10
13.2	Framing/reframing	Suggest the deliberate adoption of a perspective or new perspective on behavior (e.g. its purpose) in order to change cognitions or emotions about performing the behavior (includes ‘Cognitive restructuring’)	x	Practice talking back to negative thoughts. Catch yourself thinking negative thoughts.Write them in your Keeping Track book. Practice stopping them and talking back with positive thoughts related to goals you can reach, SP 14, P 2	x	Practice talking back to negative thoughts. Catch yourself thinking negative thoughts.Write them in your Keeping Track book. Practice stopping them and talking back with positive thoughts related to goals you can reach, SP 14, P 2
13.3	Incompatible beliefs	Draw attention to discrepancies between current or past behavior and self-image, in order to create discomfort (includes ‘Cognitive dissonance’)
13.4	Valued self-identity	Advise the person to write or complete rating scales about a cherished value or personal strength as a means of affirming the person’s identity as part of a behavior change strategy (includes ‘Self-affirmation’)
13.5	Identity associated with changed behaviour	Advise the person to construct a new self-identity as someone who ‘used to engage with the unwanted behavior’
14.1	Behaviour cost	Arrange for withdrawal of something valued if and only if an unwanted behavior is performed (includes ‘Response cost’).
14.2	Punishment	Arrange for aversive consequence contingent on the performance of the unwanted behavior
14.3	Remove reward	Arrange for discontinuation of contingent reward following performance of the unwanted behavior (includes ‘Extinction’)
14.4	Reward approximation	Arrange for reward following any approximation to the target behavior, gradually rewarding only performance closer to the wanted behavior (includes ‘Shaping’)
14.5	Rewarding completion	Build up behavior by arranging reward following final component of the behavior; gradually add the components of the behavior that occur earlier in the behavioral sequence (includes ‘Backward chaining’)
14.6	Situation-specific reward	Arrange for reward following the behavior in one situation but not in another (includes ‘Discrimination training’)
14.7	Reward incompatible behaviour	Arrange reward for responding in a manner that is incompatible with a previous response to that situation (includes ‘Counter-conditioning’)
14.8	Reward alternative behaviour	Arrange reward for performance of an alternative to the unwanted behavior (includes ‘Differential reinforcement’)
14.9	Reduce reward frequency	Arrange for rewards to be made contingent on increasing duration or frequency of the behavior (includes ‘Thinning’)
14.10	Remove punishment	Arrange for removal of an unpleasant consequence contingent on performance of the wanted behavior (includes ‘Negative reinforcement’)
15.1	Verbal persuasion about capability	Tell the person that they can successfully perform the wanted behavior, arguing against self-doubts and asserting that they can and will succeed	x	"I can eat that dessert and then cut back on something else." SP 14, P 4	x	"I can try going for a walk and stop if it gets too cold." SP 14, P 4
15.2	Mental rehearsal of successful performance	Advise to practise imagining performing the behavior successfully in relevant contexts
15.3	Focus on past success	Advise to think about or list previous successes in performing the behavior (or parts of it)	x	Think about what you've achieved and hope to achieve, think about your successes, what changes in your eating and activity do you feel proudest of? SP 23, p 2	x	Think about what you've achieved and hope to achieve, think about your successes, what changes in your eating and activity do you feel proudest of? SP 23, p 2
15.4	Self-talk	Prompt positive self-talk (aloud or silently) before and during the behavior	x	have participants’ say out loud in their own words, self-motivational statements about why they will benefit from participating, CM1, P 9	x	have participants’ say out loud in their own words, self-motivational statements about why they will benefit from participating
16.1	Imaginary punishment	Advise to imagine performing the unwanted behavior in a real-life situation followed by imagining an unpleasant consequence (includes ‘Covert sensitisation’)
16.2	Imaginary reward	Advise to imagine performing the wanted behavior in a real-life situation followed by imagining a pleasant consequence (includes ‘Covert conditioning’)
16.3	Vicarious consequences	Prompt observation of the consequences (including rewards and punishments) for others when they perform the behavior
Key:
CM = Counselors manual 1-44
SP = Session plans 1-44

## Sheet: Gol F
Article 10: Goldhaber-Fiebert et al 2003
BCT no.	BCT Label	BCT description	FINAL CONSENSUS
			Diet		Physical Activity
			Intervention		Intervention
1.1	Goal setting (behaviour)	Set or agree on a goal defined in terms of the behavior to be achieved	x	subjects set weekly goals for specific changes in their eating behaviors to decrease portion sizes and make healthier food choices.	x	subjects were encouraged to increase their pace and distance over the duration of the program; a brisk workout was the goal.
1.2	Problem solving	Analyse , or prompt the person to analyse, factors influencing the behavior and generate or select strategies that include overcoming barriers and/or increasing facilitators			x	Subjects were instructed to wear socks and closed-toed shoes during the walking sessions and were taught to check their feet for ulcers or blisters.
1.3	Goal setting (outcome)	Set or agree on a goal defined in terms of a positive outcome of wanted behavior
1.4	Action planning	Prompt detailed planning of performance of the behavior (must include at least one of context, frequency, duration and intensity). Context may be environmental (physical or social) or internal (physical, emotional or cognitive)			x	Although walking time was kept constant at 60 min, subjects were encouraged to increase their pace and distance over the duration of the program; a brisk workout was the goal.
1.5	Review behaviour goal(s)	Review behavior goal(s) jointly with the person and consider modifying goal(s) or behavior change strategy in light of achievement. This may lead to re-setting the same goal, a small change in that goal or setting a new goal instead of (or in addition to) the first, or no change
1.6	Discrepancy between current behaviour and goal	Draw attention to discrepancies between a person’s current behavior (in terms of the form, frequency, duration, or intensity of that behavior) and the person’s previously set outcome goals, behavioral goals or action plans (goes beyond self-monitoring of behavior)
1.7	Review outcome goal(s)	Review outcome goal(s) jointly with the person and consider modifying goal(s) in light of achievement. This may lead to re-setting the same goal, a small change in that goal or setting a new goal instead of, or in addition to the first
1.8	Behavioural contract	Create a written specification of the behavior to be performed, agreed on by the person, and witnessed by another
1.9	Commitment	Ask the person to affirm or reaffirm statements indicating commitment to change the behavior
2.1	Monitoring of behaviour by others without feedback	Observe or record behavior with the person’s knowledge as part of a behavior change strategy
2.2	Feedback on behaviour	Monitor and provide informative or evaluative feedback on performance of the behavior (e.g. form, frequency, duration, intensity)
2.3	Self-monitoring of behaviour	Establish a method for the person to monitor and record their behavior(s) as part of a behavior change strategy	x	Each participant was given written hand- outs and a notebook to take notes and record food diaries.
2.4	Self-monitoring of outcome(s) of behaviour	Establish a method for the person to monitor and record the outcome(s) of their behavior as part of a behavior change strategy
2.5	Monitoring outcome(s) of behaviour by others without feeback	Observe or record outcomes of behavior with the person’s knowledge as part of a behavior change strategy
2.6	Biofeedback	Provide feedback about the body (e.g. physiological or biochemical state) using an external monitoring device as part of a behavior change strategy
2.7	Feedback on outcome(s) of behaviour	Monitor and provide feedback on the outcome of performance of the behavior
3.1	Social support (unspecified)	Advise on, arrange or provide social support (e.g. from friends, relatives, colleagues,’ buddies’ or staff) or non-contingent praise or reward for performance of the behavior. It includes encouragement and counselling, but only when it is directed at the behavior	x	To harness the benefits of peer support, subjects set weekly goals for specific changes in their eating behaviors to decrease portion sizes and make healthier food choices. These goals were shared with the group at the end of class, and progress was reported at the beginning of the next class.
3.2	Social support (practical)	Advise on, arrange, or provide practical help (e.g. from friends, relatives, colleagues, ‘buddies’ or staff) for performance of the behavior
3.3	Social support (emotional)	Advise on, arrange, or provide emotional social support (e.g. from friends, relatives, colleagues, ‘buddies’ or staff) for performance of the behavior	x	classes were limited to 15 individuals per class; subjects were encouraged to bring family members.	x	subjects were encouraged to invite their family members to participate.
4.1	Instruction on how to perform a behaviour	Advise or agree on how to perform the behavior (includes ‘Skills training’)	x	The lifestyle intervention included 11 weekly nutrition classes	x	Subjects were instructed to wear socks and closed-toed shoes during the walking sessions and were taught to check their feet for ulcers or blisters.
4.2	Information about antecedents	Provide information about antecedents (e.g. social and environmental situations and events, emotions, cognitions) that reliably predict performance of the behaviour
4.3	Re-attribution	Elicit perceived causes of behavior and suggest alternative explanations (e.g. external or internal and stable or unstable)
4.4	Behavioural experiments	Advise on how to identify and test hypotheses about the behavior, its causes and consequences, by collecting and interpreting data
5.1	Information about health consequences	Provide information (e.g. written, verbal, visual) about health consequences of performing the behavior			x	subjects were instructed to wear socks and closed-toed shoes during the walking sessions and were taught to check their feet for ulcers and blisters.
5.2	Salience of consequences	Use methods specifically designed to emphasise the consequences of performing the behaviour with the aim of making them more memorable (goes beyond informing about consequences)
5.3	Information about social and environmental consequences	Provide information (e.g. written, verbal, visual) about social and environmental consequences of performing the behavior
5.4	Monitoring of emotional consequences	Prompt assessment of feelings after attempts at performing the behavior
5.5	Anticipated regret	Induce or raise awareness of expectations of future regret about performance of the unwanted behavior
5.6	Information about emotional consequences	Provide information (e.g. written, verbal, visual) about emotional consequences of performing the behavior
6.1	Demonstration of the behaviour	Provide an observable sample of the performance of the behaviour, directly in person or indirectly e.g. via film, pictures, for the person to aspire to or imitate (includes ‘Modelling’).	x	Nutrition content was presented using demonstrations and other participatory activities.
6.2	Social comparison	Draw attention to others’ performance to allow comparison with the person’s own performance	x	To harness the benefits of peer support, subjects set weekly goals for specific changes in their eating behaviors to decrease portion sizes and make healthier food choices. These goals were shared with the group at the end of class, and progress was reported at the beginning of the next class.
6.3	Information about others' approval	Provide information about what other people think about the behavior. The information clarifies whether others will like, approve or disapprove of what the person is doing or will do
7.1	Prompts/cues	Introduce or define environmental or social stimulus with the purpose of prompting or cueing the behavior. The prompt or cue would normally occur at the time or place of performance
7.2	Cue signalling reward	Identify an environmental stimulus that reliably predicts that reward will follow the behavior (includes ‘Discriminative cue’)
7.3	Reduce prompts/cues	Withdraw gradually prompts to perform the behavior (includes ‘Fading’)
7.4	Remove access to the reward	Advise or arrange for the person to be separated from situations in which unwanted behavior can be rewarded in order to reduce the behavior (includes ‘Time out’)
7.5	Remove aversive stimulus	Advise or arrange for the removal of an aversive stimulus to facilitate behavior change (includes ‘Escape learning’)
7.6	Satiation	Advise or arrange repeated exposure to a stimulus that reduces or extinguishes a drive for the unwanted behavior
7.7	Exposure	Provide systematic confrontation with a feared stimulus to reduce the response to a later encounter
7.8	Associative learning	Present a neutral stimulus jointly with a stimulus that already elicits the behavior repeatedly until the neutral stimulus elicits that behavior (includes ‘Classical/Pavlovian Conditioning’)
8.1	Behavioural practice/rehearsal	Prompt practice or rehearsal of the performance of the behavior one or more times in a context or at a time when the performance may not be necessary, in order to increase habit and skill	x	Nutrition content was presented using demonstrations and other participatory activities.
8.2	Behaviour substitution	Prompt substitution of the unwanted behavior with a wanted or neutral behavior
8.3	Habit formation	Prompt rehearsal and repetition of the behavior in the same context repeatedly so that the context elicits the behavior
8.4	Habit reversal	Prompt rehearsal and repetition of an alternative behavior to replace an unwanted habitual behavior
8.5	Overcorrection	Ask to repeat the wanted behavior in an exaggerated way following an unwanted behaviour
8.6	Generalisation of a target behaviour	Advise to perform the wanted behaviour, which is already performed in a particular situation, in another situation
8.7	Graded tasks	Set easy-to-perform tasks, making them increasingly difficult, but achievable, until behavior is performed			x	Encouraged to increase their pace and distance over the duration of the program
9.1	Credible source	Present verbal or visual communication from a credible source in favour of or against the behavior	x	The classes were taught by three nutritionists who were enrolled in a nutrition Master’s degree program at the University of San Jose ́.
9.2	Pros and cons	Advise the person to identify and compare reasons for wanting (pros) and not wanting to (cons) change the behavior (includes ‘Decisional balance’)
9.3	Comparative imagining of future outcomes	Prompt or advise the imagining and comparing of future outcomes of changed versus unchanged behaviour
10.1	Material incentive (behaviour)	Inform that money, vouchers or other valued objects will be delivered if and only if there has been effort and/or progress in performing the behavior (includes ‘Positive reinforcement’)
10.2	Material reward (behaviour)	Arrange for the delivery of money, vouchers or other valued objects if and only if there has been effort and/or progress in performing the behavior (includes ‘Positive reinforcement’)
10.3	Non-specific reward	Arrange delivery of a reward if and only if there has been effort and/or progress in performing the behavior (includes ‘Positive reinforcement’)
10.4	Social reward	Arrange verbal or non-verbal reward if and only if there has been effort and/or progress in performing the behavior (includes ‘Positive reinforcement’)
10.5	Social incentive	Inform that a verbal or non-verbal reward will be delivered if and only if there has been effort and/or progress in performing the behavior (includes ‘Positive reinforcement’)
10.6	Non-specific incentive	Inform that a reward will be delivered if and only if there has been effort and/or progress in performing the behavior (includes ‘Positive reinforcement’)
10.7	Self-incentive	Plan to reward self in future if and only if there has been effort and/or progress in performing the behavior
10.8	Incentive (outcome)	Inform that a reward will be delivered if and only if there has been effort and/or progress in achieving the behavioural outcome (includes ‘Positive reinforcement’)
10.9	Self-reward	Prompt self-praise or self-reward if and only if there has been effort and/or progress in performing the behavior
10.10	Reward (outcome)	Arrange for the delivery of a reward if and only if there has been effort and/or progress in achieving the behavioral outcome (includes ‘Positive reinforcement’)
10.11	Future punishment	Inform that future punishment or removal of reward will be a consequence of performance of an unwanted behavior (may include fear arousal) (includes ‘Threat’)
11.1	Pharmacological support	Provide, or encourage the use of or adherence to, drugs to facilitate behavior change
11.2	Reduce negative emotions	Advise on ways of reducing negative emotions to facilitate performance of the behavior (includes ‘Stress Management’)
11.3	Conserving mental resources	Advise on ways of minimising demands on mental resources to facilitate behavior change
11.4	Paradoxical instructions	Advise to engage in some form of the unwanted behavior with the aim of reducing motivation to engage in that behaviour
12.1	Restructuring the physical environment	Change, or advise to change the physical environment in order to facilitate performance of the wanted behavior or create barriers to the unwanted behavior (other than prompts/cues, rewards and punishments)	x	suggestions include serving meals on a small plate to make the food appear bigger, avoiding eating a meal while watching television, and putting extra food away after serving oneself.
12.2	Restructuring the social environment	Change, or advise to change the social environment in order to facilitate performance of the wanted behavior or create barriers to the unwanted behavior (other than prompts/cues, rewards and punishments)
12.3	Avoidance/reducing exposure to cues for the behaviour	Advise on how to avoid exposure to specific social and contextual/physical cues for the behavior, including changing daily or weekly routines	x	suggestions include serving meals on a small plate to make the food appear bigger, avoiding eating a meal while watching television, and putting extra food away after serving oneself.
12.4	Distraction	Advise or arrange to use an alternative focus for attention to avoid triggers for unwanted behaviour
12.5	Adding objects to the environment	Add objects to the environment in order to facilitate performance of the behavior	x	Each participant was given written hand- outs and a notebook to take notes and record food diaries. Each participant was also given a measuring cup and taught how to use it for portion control.
12.6	Body changes	Alter body structure, functioning or support directly to facilitate behavior change
13.1	Identification of self as role model	Inform that one's own behavior may be an example to others
13.2	Framing/reframing	Suggest the deliberate adoption of a perspective or new perspective on behavior (e.g. its purpose) in order to change cognitions or emotions about performing the behavior (includes ‘Cognitive restructuring’)
13.3	Incompatible beliefs	Draw attention to discrepancies between current or past behavior and self-image, in order to create discomfort (includes ‘Cognitive dissonance’)
13.4	Valued self-identity	Advise the person to write or complete rating scales about a cherished value or personal strength as a means of affirming the person’s identity as part of a behavior change strategy (includes ‘Self-affirmation’)
13.5	Identity associated with changed behaviour	Advise the person to construct a new self-identity as someone who ‘used to engage with the unwanted behavior’
14.1	Behaviour cost	Arrange for withdrawal of something valued if and only if an unwanted behavior is performed (includes ‘Response cost’).
14.2	Punishment	Arrange for aversive consequence contingent on the performance of the unwanted behavior
14.3	Remove reward	Arrange for discontinuation of contingent reward following performance of the unwanted behavior (includes ‘Extinction’)
14.4	Reward approximation	Arrange for reward following any approximation to the target behavior, gradually rewarding only performance closer to the wanted behavior (includes ‘Shaping’)
14.5	Rewarding completion	Build up behavior by arranging reward following final component of the behavior; gradually add the components of the behavior that occur earlier in the behavioral sequence (includes ‘Backward chaining’)
14.6	Situation-specific reward	Arrange for reward following the behavior in one situation but not in another (includes ‘Discrimination training’)
14.7	Reward incompatible behaviour	Arrange reward for responding in a manner that is incompatible with a previous response to that situation (includes ‘Counter-conditioning’)
14.8	Reward alternative behaviour	Arrange reward for performance of an alternative to the unwanted behavior (includes ‘Differential reinforcement’)
14.9	Reduce reward frequency	Arrange for rewards to be made contingent on increasing duration or frequency of the behavior (includes ‘Thinning’)
14.10	Remove punishment	Arrange for removal of an unpleasant consequence contingent on performance of the wanted behavior (includes ‘Negative reinforcement’)
15.1	Verbal persuasion about capability	Tell the person that they can successfully perform the wanted behavior, arguing against self-doubts and asserting that they can and will succeed
15.2	Mental rehearsal of successful performance	Advise to practise imagining performing the behavior successfully in relevant contexts
15.3	Focus on past success	Advise to think about or list previous successes in performing the behavior (or parts of it)
15.4	Self-talk	Prompt positive self-talk (aloud or silently) before and during the behavior
16.1	Imaginary punishment	Advise to imagine performing the unwanted behavior in a real-life situation followed by imagining an unpleasant consequence (includes ‘Covert sensitisation’)
16.2	Imaginary reward	Advise to imagine performing the wanted behavior in a real-life situation followed by imagining a pleasant consequence (includes ‘Covert conditioning’)
16.3	Vicarious consequences	Prompt observation of the consequences (including rewards and punishments) for others when they perform the behavior

## Sheet:  Kim 2006
Article 8: Kim et al 2006
BCT no.	BCT Label	BCT description	FINAL CONSENSUS
			Diet		Physical Activity
			Intervention		Intervention
1.1	Goal setting (behaviour)	Set or agree on a goal defined in terms of the behavior to be achieved	x	The goals for the participants assigned to the intensive lifestyle intervention were to achieve and maintain a modest weight loss (5% of the initial weight in obese subjects), follow a recommended dietary intake, and undertake physical activity of moderate intensity, such as brisk walking, for at least 150 min/wk.	x	The goals for the participants assigned to the intensive lifestyle intervention were to achieve and maintain a modest weight loss (5% of the initial weight in obese subjects), follow a recommended dietary intake, and undertake physical activity of moderate intensity, such as brisk walking, for at least 150 min/wk.
1.2	Problem solving	Analyse , or prompt the person to analyse, factors influencing the behavior and generate or select strategies that include overcoming barriers and/or increasing facilitators
1.3	Goal setting (outcome)	Set or agree on a goal defined in terms of a positive outcome of wanted behavior	x	The goals for the participants assigned to the intensive lifestyle intervention were to achieve and maintain a modest weight loss (5% of the initial weight in obese subjects),	x	The goals for the participants assigned to the intensive lifestyle intervention were to achieve and maintain a modest weight loss (5% of the initial weight in obese subjects),
1.4	Action planning	Prompt detailed planning of performance of the behavior (must include at least one of context, frequency, duration and intensity). Context may be environmental (physical or social) or internal (physical, emotional or cognitive)			x	Undertake physical activity of moderate intensity, such as brisk walking, for at least 150 min/wk.
1.5	Review behaviour goal(s)	Review behavior goal(s) jointly with the person and consider modifying goal(s) or behavior change strategy in light of achievement. This may lead to re-setting the same goal, a small change in that goal or setting a new goal instead of (or in addition to) the first, or no change
1.6	Discrepancy between current behaviour and goal	Draw attention to discrepancies between a person’s current behavior (in terms of the form, frequency, duration, or intensity of that behavior) and the person’s previously set outcome goals, behavioral goals or action plans (goes beyond self-monitoring of behavior)
1.7	Review outcome goal(s)	Review outcome goal(s) jointly with the person and consider modifying goal(s) in light of achievement. This may lead to re-setting the same goal, a small change in that goal or setting a new goal instead of, or in addition to the first
1.8	Behavioural contract	Create a written specification of the behavior to be performed, agreed on by the person, and witnessed by another
1.9	Commitment	Ask the person to affirm or reaffirm statements indicating commitment to change the behavior
2.1	Monitoring of behaviour by others without feedback	Observe or record behavior with the person’s knowledge as part of a behavior change strategy
2.2	Feedback on behaviour	Monitor and provide informative or evaluative feedback on performance of the behavior (e.g. form, frequency, duration, intensity)
2.3	Self-monitoring of behaviour	Establish a method for the person to monitor and record their behavior(s) as part of a behavior change strategy	x	Energy intake was assessed weekly by recording food intake for 2 days
2.4	Self-monitoring of outcome(s) of behaviour	Establish a method for the person to monitor and record the outcome(s) of their behavior as part of a behavior change strategy
2.5	Monitoring outcome(s) of behaviour by others without feeback	Observe or record outcomes of behavior with the person’s knowledge as part of a behavior change strategy
2.6	Biofeedback	Provide feedback about the body (e.g. physiological or biochemical state) using an external monitoring device as part of a behavior change strategy
2.7	Feedback on outcome(s) of behaviour	Monitor and provide feedback on the outcome of performance of the behavior
3.1	Social support (unspecified)	Advise on, arrange or provide social support (e.g. from friends, relatives, colleagues,’ buddies’ or staff) or non-contingent praise or reward for performance of the behavior. It includes encouragement and counselling, but only when it is directed at the behavior
3.2	Social support (practical)	Advise on, arrange, or provide practical help (e.g. from friends, relatives, colleagues, ‘buddies’ or staff) for performance of the behavior
3.3	Social support (emotional)	Advise on, arrange, or provide emotional social support (e.g. from friends, relatives, colleagues, ‘buddies’ or staff) for performance of the behavior
4.1	Instruction on how to perform a behaviour	Advise or agree on how to perform the behavior (includes ‘Skills training’)	x	A 16-lesson curriculum covering diet, exercise, and behavior modification was designed to help the participants achieve these goals. The lessons were given weekly for 16 weeks, and participants attended subsequent monthly educational sessions for reinforcement of the lifestyle modifications	x	A 16-lesson curriculum covering diet, exercise, and behavior modification was designed to help the participants achieve these goals. The lessons were given weekly for 16 weeks, and participants attended subsequent monthly educational sessions for reinforcement of the lifestyle modifications
4.2	Information about antecedents	Provide information about antecedents (e.g. social and environmental situations and events, emotions, cognitions) that reliably predict performance of the behaviour
4.3	Re-attribution	Elicit perceived causes of behavior and suggest alternative explanations (e.g. external or internal and stable or unstable)
4.4	Behavioural experiments	Advise on how to identify and test hypotheses about the behavior, its causes and consequences, by collecting and interpreting data
5.1	Information about health consequences	Provide information (e.g. written, verbal, visual) about health consequences of performing the behavior
5.2	Salience of consequences	Use methods specifically designed to emphasise the consequences of performing the behaviour with the aim of making them more memorable (goes beyond informing about consequences)
5.3	Information about social and environmental consequences	Provide information (e.g. written, verbal, visual) about social and environmental consequences of performing the behavior
5.4	Monitoring of emotional consequences	Prompt assessment of feelings after attempts at performing the behavior
5.5	Anticipated regret	Induce or raise awareness of expectations of future regret about performance of the unwanted behavior
5.6	Information about emotional consequences	Provide information (e.g. written, verbal, visual) about emotional consequences of performing the behavior
6.1	Demonstration of the behaviour	Provide an observable sample of the performance of the behaviour, directly in person or indirectly e.g. via film, pictures, for the person to aspire to or imitate (includes ‘Modelling’).
6.2	Social comparison	Draw attention to others’ performance to allow comparison with the person’s own performance
6.3	Information about others' approval	Provide information about what other people think about the behavior. The information clarifies whether others will like, approve or disapprove of what the person is doing or will do
7.1	Prompts/cues	Introduce or define environmental or social stimulus with the purpose of prompting or cueing the behavior. The prompt or cue would normally occur at the time or place of performance
7.2	Cue signalling reward	Identify an environmental stimulus that reliably predicts that reward will follow the behavior (includes ‘Discriminative cue’)
7.3	Reduce prompts/cues	Withdraw gradually prompts to perform the behavior (includes ‘Fading’)
7.4	Remove access to the reward	Advise or arrange for the person to be separated from situations in which unwanted behavior can be rewarded in order to reduce the behavior (includes ‘Time out’)
7.5	Remove aversive stimulus	Advise or arrange for the removal of an aversive stimulus to facilitate behavior change (includes ‘Escape learning’)
7.6	Satiation	Advise or arrange repeated exposure to a stimulus that reduces or extinguishes a drive for the unwanted behavior
7.7	Exposure	Provide systematic confrontation with a feared stimulus to reduce the response to a later encounter
7.8	Associative learning	Present a neutral stimulus jointly with a stimulus that already elicits the behavior repeatedly until the neutral stimulus elicits that behavior (includes ‘Classical/Pavlovian Conditioning’)
8.1	Behavioural practice/rehearsal	Prompt practice or rehearsal of the performance of the behavior one or more times in a context or at a time when the performance may not be necessary, in order to increase habit and skill
8.2	Behaviour substitution	Prompt substitution of the unwanted behavior with a wanted or neutral behavior
8.3	Habit formation	Prompt rehearsal and repetition of the behavior in the same context repeatedly so that the context elicits the behavior
8.4	Habit reversal	Prompt rehearsal and repetition of an alternative behavior to replace an unwanted habitual behavior
8.5	Overcorrection	Ask to repeat the wanted behavior in an exaggerated way following an unwanted behaviour
8.6	Generalisation of a target behaviour	Advise to perform the wanted behaviour, which is already performed in a particular situation, in another situation
8.7	Graded tasks	Set easy-to-perform tasks, making them increasingly difficult, but achievable, until behavior is performed			x	During the first 4 weeks, the brisk walking time was increased gradually
9.1	Credible source	Present verbal or visual communication from a credible source in favour of or against the behavior	x	curriculum was individualized and taught by case managers, consisting of 2 skilled nurses and 1 exercise trainer, on a one-on-one basis	x	curriculum was individualized and taught by case managers, consisting of 2 skilled nurses and 1 exercise trainer, on a one-on-one basis
9.2	Pros and cons	Advise the person to identify and compare reasons for wanting (pros) and not wanting to (cons) change the behavior (includes ‘Decisional balance’)
9.3	Comparative imagining of future outcomes	Prompt or advise the imagining and comparing of future outcomes of changed versus unchanged behaviour
10.1	Material incentive (behaviour)	Inform that money, vouchers or other valued objects will be delivered if and only if there has been effort and/or progress in performing the behavior (includes ‘Positive reinforcement’)
10.2	Material reward (behaviour)	Arrange for the delivery of money, vouchers or other valued objects if and only if there has been effort and/or progress in performing the behavior (includes ‘Positive reinforcement’)
10.3	Non-specific reward	Arrange delivery of a reward if and only if there has been effort and/or progress in performing the behavior (includes ‘Positive reinforcement’)
10.4	Social reward	Arrange verbal or non-verbal reward if and only if there has been effort and/or progress in performing the behavior (includes ‘Positive reinforcement’)
10.5	Social incentive	Inform that a verbal or non-verbal reward will be delivered if and only if there has been effort and/or progress in performing the behavior (includes ‘Positive reinforcement’)
10.6	Non-specific incentive	Inform that a reward will be delivered if and only if there has been effort and/or progress in performing the behavior (includes ‘Positive reinforcement’)
10.7	Self-incentive	Plan to reward self in future if and only if there has been effort and/or progress in performing the behavior
10.8	Incentive (outcome)	Inform that a reward will be delivered if and only if there has been effort and/or progress in achieving the behavioural outcome (includes ‘Positive reinforcement’)
10.9	Self-reward	Prompt self-praise or self-reward if and only if there has been effort and/or progress in performing the behavior
10.10	Reward (outcome)	Arrange for the delivery of a reward if and only if there has been effort and/or progress in achieving the behavioral outcome (includes ‘Positive reinforcement’)
10.11	Future punishment	Inform that future punishment or removal of reward will be a consequence of performance of an unwanted behavior (may include fear arousal) (includes ‘Threat’)
11.1	Pharmacological support	Provide, or encourage the use of or adherence to, drugs to facilitate behavior change
11.2	Reduce negative emotions	Advise on ways of reducing negative emotions to facilitate performance of the behavior (includes ‘Stress Management’)
11.3	Conserving mental resources	Advise on ways of minimising demands on mental resources to facilitate behavior change
11.4	Paradoxical instructions	Advise to engage in some form of the unwanted behavior with the aim of reducing motivation to engage in that behaviour
12.1	Restructuring the physical environment	Change, or advise to change the physical environment in order to facilitate performance of the wanted behavior or create barriers to the unwanted behavior (other than prompts/cues, rewards and punishments)
12.2	Restructuring the social environment	Change, or advise to change the social environment in order to facilitate performance of the wanted behavior or create barriers to the unwanted behavior (other than prompts/cues, rewards and punishments)
12.3	Avoidance/reducing exposure to cues for the behaviour	Advise on how to avoid exposure to specific social and contextual/physical cues for the behavior, including changing daily or weekly routines
12.4	Distraction	Advise or arrange to use an alternative focus for attention to avoid triggers for unwanted behaviour
12.5	Adding objects to the environment	Add objects to the environment in order to facilitate performance of the behavior
12.6	Body changes	Alter body structure, functioning or support directly to facilitate behavior change
13.1	Identification of self as role model	Inform that one's own behavior may be an example to others
13.2	Framing/reframing	Suggest the deliberate adoption of a perspective or new perspective on behavior (e.g. its purpose) in order to change cognitions or emotions about performing the behavior (includes ‘Cognitive restructuring’)
13.3	Incompatible beliefs	Draw attention to discrepancies between current or past behavior and self-image, in order to create discomfort (includes ‘Cognitive dissonance’)
13.4	Valued self-identity	Advise the person to write or complete rating scales about a cherished value or personal strength as a means of affirming the person’s identity as part of a behavior change strategy (includes ‘Self-affirmation’)
13.5	Identity associated with changed behaviour	Advise the person to construct a new self-identity as someone who ‘used to engage with the unwanted behavior’
14.1	Behaviour cost	Arrange for withdrawal of something valued if and only if an unwanted behavior is performed (includes ‘Response cost’).
14.2	Punishment	Arrange for aversive consequence contingent on the performance of the unwanted behavior
14.3	Remove reward	Arrange for discontinuation of contingent reward following performance of the unwanted behavior (includes ‘Extinction’)
14.4	Reward approximation	Arrange for reward following any approximation to the target behavior, gradually rewarding only performance closer to the wanted behavior (includes ‘Shaping’)
14.5	Rewarding completion	Build up behavior by arranging reward following final component of the behavior; gradually add the components of the behavior that occur earlier in the behavioral sequence (includes ‘Backward chaining’)
14.6	Situation-specific reward	Arrange for reward following the behavior in one situation but not in another (includes ‘Discrimination training’)
14.7	Reward incompatible behaviour	Arrange reward for responding in a manner that is incompatible with a previous response to that situation (includes ‘Counter-conditioning’)
14.8	Reward alternative behaviour	Arrange reward for performance of an alternative to the unwanted behavior (includes ‘Differential reinforcement’)
14.9	Reduce reward frequency	Arrange for rewards to be made contingent on increasing duration or frequency of the behavior (includes ‘Thinning’)
14.10	Remove punishment	Arrange for removal of an unpleasant consequence contingent on performance of the wanted behavior (includes ‘Negative reinforcement’)
15.1	Verbal persuasion about capability	Tell the person that they can successfully perform the wanted behavior, arguing against self-doubts and asserting that they can and will succeed
15.2	Mental rehearsal of successful performance	Advise to practise imagining performing the behavior successfully in relevant contexts
15.3	Focus on past success	Advise to think about or list previous successes in performing the behavior (or parts of it)
15.4	Self-talk	Prompt positive self-talk (aloud or silently) before and during the behavior
16.1	Imaginary punishment	Advise to imagine performing the unwanted behavior in a real-life situation followed by imagining an unpleasant consequence (includes ‘Covert sensitisation’)
16.2	Imaginary reward	Advise to imagine performing the wanted behavior in a real-life situation followed by imagining a pleasant consequence (includes ‘Covert conditioning’)
16.3	Vicarious consequences	Prompt observation of the consequences (including rewards and punishments) for others when they perform the behavior

## Sheet: Kim 2014
Article 12: Kim et al 2014
BCT no.	BCT Label	BCT description	FINAL CONSENSUS
			Diet		Physical Activity
			Intervention		Intervention
1.1	Goal setting (behaviour)	Set or agree on a goal defined in terms of the behavior to be achieved
1.2	Problem solving	Analyse , or prompt the person to analyse, factors influencing the behavior and generate or select strategies that include overcoming barriers and/or increasing facilitators
1.3	Goal setting (outcome)	Set or agree on a goal defined in terms of a positive outcome of wanted behavior	x	The goal of the intensive lifestyle modification intervention was to achieve and maintain a modest weight loss of 7% by following a recommended diet and exercise programme.	x	The goal of the intensive lifestyle modification intervention was to achieve and maintain a modest weight loss of 7% by following a recommended diet and exercise programme.
1.4	Action planning	Prompt detailed planning of performance of the behavior (must include at least one of context, frequency, duration and intensity). Context may be environmental (physical or social) or internal (physical, emotional or cognitive)	x	Participants were recommended to decrease their previous calorie intake by approximately 500 kcal/day and to have 55–60% of total calories as carbohydrate, 15–20% as protein and 20–25% as fat. Participants were encouraged to increase the intake of dietary fibre and limit food with a high content of saturated fat.	x	The participants performed three sets of 20 repetitions for resistance exercises at an intensity of 50% 10RM. Participants were asked to perform 50–70% of the maximum heart rate for aerobic exercise as determined by the VO2max test. Participants began with two 30-min sessions of exercise per week and increased to three 40-min exercise sessions per week.
1.5	Review behaviour goal(s)	Review behavior goal(s) jointly with the person and consider modifying goal(s) or behavior change strategy in light of achievement. This may lead to re-setting the same goal, a small change in that goal or setting a new goal instead of (or in addition to) the first, or no change	x	subjects were asked to keep a diary of their daily food intake, and the dietitian reviewed the diary and gave feedback at each session.
1.6	Discrepancy between current behaviour and goal	Draw attention to discrepancies between a person’s current behavior (in terms of the form, frequency, duration, or intensity of that behavior) and the person’s previously set outcome goals, behavioral goals or action plans (goes beyond self-monitoring of behavior)
1.7	Review outcome goal(s)	Review outcome goal(s) jointly with the person and consider modifying goal(s) in light of achievement. This may lead to re-setting the same goal, a small change in that goal or setting a new goal instead of, or in addition to the first
1.8	Behavioural contract	Create a written specification of the behavior to be performed, agreed on by the person, and witnessed by another
1.9	Commitment	Ask the person to affirm or reaffirm statements indicating commitment to change the behavior
2.1	Monitoring of behaviour by others without feedback	Observe or record behavior with the person’s knowledge as part of a behavior change strategy
2.2	Feedback on behaviour	Monitor and provide informative or evaluative feedback on performance of the behavior (e.g. form, frequency, duration, intensity)	x	subjects were asked to keep a diary of their daily food intake, and the dietitian reviewed the diary and gave feedback at each session.	x	The number of steps counted by pedometer was recorded in an exercise diary with feedback given by the exercise physiologist weekly.
2.3	Self-monitoring of behaviour	Establish a method for the person to monitor and record their behavior(s) as part of a behavior change strategy	x	subjects were asked to keep a diary of their daily food intake	x	Brisk walking for aerobic exercise was recommended, and the number of steps counted by pedometer was recorded in an exercise diary
2.4	Self-monitoring of outcome(s) of behaviour	Establish a method for the person to monitor and record the outcome(s) of their behavior as part of a behavior change strategy
2.5	Monitoring outcome(s) of behaviour by others without feeback	Observe or record outcomes of behavior with the person’s knowledge as part of a behavior change strategy
2.6	Biofeedback	Provide feedback about the body (e.g. physiological or biochemical state) using an external monitoring device as part of a behavior change strategy
2.7	Feedback on outcome(s) of behaviour	Monitor and provide feedback on the outcome of performance of the behavior
3.1	Social support (unspecified)	Advise on, arrange or provide social support (e.g. from friends, relatives, colleagues,’ buddies’ or staff) or non-contingent praise or reward for performance of the behavior. It includes encouragement and counselling, but only when it is directed at the behavior
3.2	Social support (practical)	Advise on, arrange, or provide practical help (e.g. from friends, relatives, colleagues, ‘buddies’ or staff) for performance of the behavior
3.3	Social support (emotional)	Advise on, arrange, or provide emotional social support (e.g. from friends, relatives, colleagues, ‘buddies’ or staff) for performance of the behavior
4.1	Instruction on how to perform a behaviour	Advise or agree on how to perform the behavior (includes ‘Skills training’)	x	The dietary intervention consisted of 14 educational sessions with a registered dietitian. The dietary sessions covered a differ- ent subject regarding proper dietary management each week, such as general dietary management goals, using the food exchange table, eating out and snacking.	x	The exercise intervention consisted of a self-conducted aerobic exercise programme and a resistance exercise programme supervised by exercise physiologists three times a week.
4.2	Information about antecedents	Provide information about antecedents (e.g. social and environmental situations and events, emotions, cognitions) that reliably predict performance of the behaviour
4.3	Re-attribution	Elicit perceived causes of behavior and suggest alternative explanations (e.g. external or internal and stable or unstable)
4.4	Behavioural experiments	Advise on how to identify and test hypotheses about the behavior, its causes and consequences, by collecting and interpreting data
5.1	Information about health consequences	Provide information (e.g. written, verbal, visual) about health consequences of performing the behavior
5.2	Salience of consequences	Use methods specifically designed to emphasise the consequences of performing the behaviour with the aim of making them more memorable (goes beyond informing about consequences)
5.3	Information about social and environmental consequences	Provide information (e.g. written, verbal, visual) about social and environmental consequences of performing the behavior
5.4	Monitoring of emotional consequences	Prompt assessment of feelings after attempts at performing the behavior
5.5	Anticipated regret	Induce or raise awareness of expectations of future regret about performance of the unwanted behavior
5.6	Information about emotional consequences	Provide information (e.g. written, verbal, visual) about emotional consequences of performing the behavior
6.1	Demonstration of the behaviour	Provide an observable sample of the performance of the behaviour, directly in person or indirectly e.g. via film, pictures, for the person to aspire to or imitate (includes ‘Modelling’).	x	The dietary intervention consisted of 14 educational sessions with a registered dietitian. The dietary sessions covered a differ- ent subject regarding proper dietary management each week, such as general dietary management goals, using the food exchange table, eating out and snacking.	x	The exercise intervention consisted of a self-conducted aerobic exercise programme and a resistance exercise programme supervised by exercise physiologists three times a week.
6.2	Social comparison	Draw attention to others’ performance to allow comparison with the person’s own performance
6.3	Information about others' approval	Provide information about what other people think about the behavior. The information clarifies whether others will like, approve or disapprove of what the person is doing or will do
7.1	Prompts/cues	Introduce or define environmental or social stimulus with the purpose of prompting or cueing the behavior. The prompt or cue would normally occur at the time or place of performance
7.2	Cue signalling reward	Identify an environmental stimulus that reliably predicts that reward will follow the behavior (includes ‘Discriminative cue’)
7.3	Reduce prompts/cues	Withdraw gradually prompts to perform the behavior (includes ‘Fading’)
7.4	Remove access to the reward	Advise or arrange for the person to be separated from situations in which unwanted behavior can be rewarded in order to reduce the behavior (includes ‘Time out’)
7.5	Remove aversive stimulus	Advise or arrange for the removal of an aversive stimulus to facilitate behavior change (includes ‘Escape learning’)
7.6	Satiation	Advise or arrange repeated exposure to a stimulus that reduces or extinguishes a drive for the unwanted behavior
7.7	Exposure	Provide systematic confrontation with a feared stimulus to reduce the response to a later encounter
7.8	Associative learning	Present a neutral stimulus jointly with a stimulus that already elicits the behavior repeatedly until the neutral stimulus elicits that behavior (includes ‘Classical/Pavlovian Conditioning’)
8.1	Behavioural practice/rehearsal	Prompt practice or rehearsal of the performance of the behavior one or more times in a context or at a time when the performance may not be necessary, in order to increase habit and skill			x	The exercise intervention consisted of a self-conducted aerobic exercise programme and a resistance exercise programme supervised by exercise physiologists three times a week.
8.2	Behaviour substitution	Prompt substitution of the unwanted behavior with a wanted or neutral behavior
8.3	Habit formation	Prompt rehearsal and repetition of the behavior in the same context repeatedly so that the context elicits the behavior
8.4	Habit reversal	Prompt rehearsal and repetition of an alternative behavior to replace an unwanted habitual behavior
8.5	Overcorrection	Ask to repeat the wanted behavior in an exaggerated way following an unwanted behaviour
8.6	Generalisation of a target behaviour	Advise to perform the wanted behaviour, which is already performed in a particular situation, in another situation
8.7	Graded tasks	Set easy-to-perform tasks, making them increasingly difficult, but achievable, until behavior is performed			x	Participants began with two 30-min sessions of exercise per week and increased to three 40-min exercise sessions per week.
9.1	Credible source	Present verbal or visual communication from a credible source in favour of or against the behavior	x	The dietary intervention consisted of 14 educational sessions with a registered dietitian.	x	The exercise intervention consisted of a self-conducted aerobic exercise programme and a resistance exercise programme supervised by exercise physiologists
9.2	Pros and cons	Advise the person to identify and compare reasons for wanting (pros) and not wanting to (cons) change the behavior (includes ‘Decisional balance’)
9.3	Comparative imagining of future outcomes	Prompt or advise the imagining and comparing of future outcomes of changed versus unchanged behaviour
10.1	Material incentive (behaviour)	Inform that money, vouchers or other valued objects will be delivered if and only if there has been effort and/or progress in performing the behavior (includes ‘Positive reinforcement’)
10.2	Material reward (behaviour)	Arrange for the delivery of money, vouchers or other valued objects if and only if there has been effort and/or progress in performing the behavior (includes ‘Positive reinforcement’)
10.3	Non-specific reward	Arrange delivery of a reward if and only if there has been effort and/or progress in performing the behavior (includes ‘Positive reinforcement’)
10.4	Social reward	Arrange verbal or non-verbal reward if and only if there has been effort and/or progress in performing the behavior (includes ‘Positive reinforcement’)
10.5	Social incentive	Inform that a verbal or non-verbal reward will be delivered if and only if there has been effort and/or progress in performing the behavior (includes ‘Positive reinforcement’)
10.6	Non-specific incentive	Inform that a reward will be delivered if and only if there has been effort and/or progress in performing the behavior (includes ‘Positive reinforcement’)
10.7	Self-incentive	Plan to reward self in future if and only if there has been effort and/or progress in performing the behavior
10.8	Incentive (outcome)	Inform that a reward will be delivered if and only if there has been effort and/or progress in achieving the behavioural outcome (includes ‘Positive reinforcement’)
10.9	Self-reward	Prompt self-praise or self-reward if and only if there has been effort and/or progress in performing the behavior
10.10	Reward (outcome)	Arrange for the delivery of a reward if and only if there has been effort and/or progress in achieving the behavioral outcome (includes ‘Positive reinforcement’)
10.11	Future punishment	Inform that future punishment or removal of reward will be a consequence of performance of an unwanted behavior (may include fear arousal) (includes ‘Threat’)
11.1	Pharmacological support	Provide, or encourage the use of or adherence to, drugs to facilitate behavior change
11.2	Reduce negative emotions	Advise on ways of reducing negative emotions to facilitate performance of the behavior (includes ‘Stress Management’)
11.3	Conserving mental resources	Advise on ways of minimising demands on mental resources to facilitate behavior change
11.4	Paradoxical instructions	Advise to engage in some form of the unwanted behavior with the aim of reducing motivation to engage in that behaviour
12.1	Restructuring the physical environment	Change, or advise to change the physical environment in order to facilitate performance of the wanted behavior or create barriers to the unwanted behavior (other than prompts/cues, rewards and punishments)
12.2	Restructuring the social environment	Change, or advise to change the social environment in order to facilitate performance of the wanted behavior or create barriers to the unwanted behavior (other than prompts/cues, rewards and punishments)
12.3	Avoidance/reducing exposure to cues for the behaviour	Advise on how to avoid exposure to specific social and contextual/physical cues for the behavior, including changing daily or weekly routines
12.4	Distraction	Advise or arrange to use an alternative focus for attention to avoid triggers for unwanted behaviour
12.5	Adding objects to the environment	Add objects to the environment in order to facilitate performance of the behavior			x	Brisk walking for aerobic exercise was recommended, and the number of steps counted by pedometer was recorded in an exercise diary with feedback given by the exercise physiologist weekly.
12.6	Body changes	Alter body structure, functioning or support directly to facilitate behavior change
13.1	Identification of self as role model	Inform that one's own behavior may be an example to others
13.2	Framing/reframing	Suggest the deliberate adoption of a perspective or new perspective on behavior (e.g. its purpose) in order to change cognitions or emotions about performing the behavior (includes ‘Cognitive restructuring’)
13.3	Incompatible beliefs	Draw attention to discrepancies between current or past behavior and self-image, in order to create discomfort (includes ‘Cognitive dissonance’)
13.4	Valued self-identity	Advise the person to write or complete rating scales about a cherished value or personal strength as a means of affirming the person’s identity as part of a behavior change strategy (includes ‘Self-affirmation’)
13.5	Identity associated with changed behaviour	Advise the person to construct a new self-identity as someone who ‘used to engage with the unwanted behavior’
14.1	Behaviour cost	Arrange for withdrawal of something valued if and only if an unwanted behavior is performed (includes ‘Response cost’).
14.2	Punishment	Arrange for aversive consequence contingent on the performance of the unwanted behavior
14.3	Remove reward	Arrange for discontinuation of contingent reward following performance of the unwanted behavior (includes ‘Extinction’)
14.4	Reward approximation	Arrange for reward following any approximation to the target behavior, gradually rewarding only performance closer to the wanted behavior (includes ‘Shaping’)
14.5	Rewarding completion	Build up behavior by arranging reward following final component of the behavior; gradually add the components of the behavior that occur earlier in the behavioral sequence (includes ‘Backward chaining’)
14.6	Situation-specific reward	Arrange for reward following the behavior in one situation but not in another (includes ‘Discrimination training’)
14.7	Reward incompatible behaviour	Arrange reward for responding in a manner that is incompatible with a previous response to that situation (includes ‘Counter-conditioning’)
14.8	Reward alternative behaviour	Arrange reward for performance of an alternative to the unwanted behavior (includes ‘Differential reinforcement’)
14.9	Reduce reward frequency	Arrange for rewards to be made contingent on increasing duration or frequency of the behavior (includes ‘Thinning’)
14.10	Remove punishment	Arrange for removal of an unpleasant consequence contingent on performance of the wanted behavior (includes ‘Negative reinforcement’)
15.1	Verbal persuasion about capability	Tell the person that they can successfully perform the wanted behavior, arguing against self-doubts and asserting that they can and will succeed
15.2	Mental rehearsal of successful performance	Advise to practise imagining performing the behavior successfully in relevant contexts
15.3	Focus on past success	Advise to think about or list previous successes in performing the behavior (or parts of it)
15.4	Self-talk	Prompt positive self-talk (aloud or silently) before and during the behavior
16.1	Imaginary punishment	Advise to imagine performing the unwanted behavior in a real-life situation followed by imagining an unpleasant consequence (includes ‘Covert sensitisation’)
16.2	Imaginary reward	Advise to imagine performing the wanted behavior in a real-life situation followed by imagining a pleasant consequence (includes ‘Covert conditioning’)
16.3	Vicarious consequences	Prompt observation of the consequences (including rewards and punishments) for others when they perform the behavior

## Sheet: Koo
Article 1: Koo et al 2010
BCT no.	BCT Label	BCT description	FINAL CONSENSUS
			Diet		Physical Activity
			Intervention		Intervention
1.1	Goal setting (behaviour)	Set or agree on a goal defined in terms of the behavior to be achieved	x	asked to reduce their usual energy intake to 1200 kcal ⁄ day for weight reduction	x	were requested to walk briskly for 120 min every day, which corresponds to an energy expenditure of approximately 500 kcal ⁄ day
1.2	Problem solving	Analyse , or prompt the person to analyse, factors influencing the behavior and generate or select strategies that include overcoming barriers and/or increasing facilitators
1.3	Goal setting (outcome)	Set or agree on a goal defined in terms of a positive outcome of wanted behavior
1.4	Action planning	Prompt detailed planning of performance of the behavior (must include at least one of context, frequency, duration and intensity). Context may be environmental (physical or social) or internal (physical, emotional or cognitive)	x	asked to reduce their usual energy intake to 1200 kcal ⁄ day for weight reduction, dietary macronutrient composition was the same for all groups; namely, 50–55% of energy intake as carbohydrate, 15–20% as protein and 20–25% as fat	x	exercise and diet plus exercise groups were requested to walk briskly for 120 min every day, which corresponds to an energy expenditure of approximately 500 kcal ⁄ day
1.5	Review behaviour goal(s)	Review behavior goal(s) jointly with the person and consider modifying goal(s) or behavior change strategy in light of achievement. This may lead to re-setting the same goal, a small change in that goal or setting a new goal instead of (or in addition to) the first, or no change
1.6	Discrepancy between current behaviour and goal	Draw attention to discrepancies between a person’s current behavior (in terms of the form, frequency, duration, or intensity of that behavior) and the person’s previously set outcome goals, behavioral goals or action plans (goes beyond self-monitoring of behavior)
1.7	Review outcome goal(s)	Review outcome goal(s) jointly with the person and consider modifying goal(s) in light of achievement. This may lead to re-setting the same goal, a small change in that goal or setting a new goal instead of, or in addition to the first
1.8	Behavioural contract	Create a written specification of the behavior to be performed, agreed on by the person, and witnessed by another
1.9	Commitment	Ask the person to affirm or reaffirm statements indicating commitment to change the behavior
2.1	Monitoring of behaviour by others without feedback	Observe or record behavior with the person’s knowledge as part of a behavior change strategy	x	Daily energy intake and nutrient consumption were determined from a computer-aided nutritional analysis program educated individually every 2 weeks based on the self-recorded 3-day diet diary.	x	Data from the accelerometers were analysed using physical activity analysis software v1.0 [4] to determine energy expenditure:
2.2	Feedback on behaviour	Monitor and provide informative or evaluative feedback on performance of the behavior (e.g. form, frequency, duration, intensity)	x	educated individually every 2 weeks based on the self-recorded 3-day diet diary.
2.3	Self-monitoring of behaviour	Establish a method for the person to monitor and record their behavior(s) as part of a behavior change strategy	x	educated individually every 2 weeks based on the self-recorded 3-day diet diary.
2.4	Self-monitoring of outcome(s) of behaviour	Establish a method for the person to monitor and record the outcome(s) of their behavior as part of a behavior change strategy
2.5	Monitoring outcome(s) of behaviour by others without feeback	Observe or record outcomes of behavior with the person’s knowledge as part of a behavior change strategy			x	Data from the accelerometers were analysed using physical activity analysis software v1.0 [4] to determine energy expenditure:
2.6	Biofeedback	Provide feedback about the body (e.g. physiological or biochemical state) using an external monitoring device as part of a behavior change strategy
2.7	Feedback on outcome(s) of behaviour	Monitor and provide feedback on the outcome of performance of the behavior
3.1	Social support (unspecified)	Advise on, arrange or provide social support (e.g. from friends, relatives, colleagues,’ buddies’ or staff) or non-contingent praise or reward for performance of the behavior. It includes encouragement and counselling, but only when it is directed at the behavior
3.2	Social support (practical)	Advise on, arrange, or provide practical help (e.g. from friends, relatives, colleagues, ‘buddies’ or staff) for performance of the behavior
3.3	Social support (emotional)	Advise on, arrange, or provide emotional social support (e.g. from friends, relatives, colleagues, ‘buddies’ or staff) for performance of the behavior
4.1	Instruction on how to perform a behaviour	Advise or agree on how to perform the behavior (includes ‘Skills training’)	x	educated individually every 2 weeks based on the self-recorded 3-day diet diary.	x	The exercise and diet plus exercise groups were requested to walk briskly for 120 min every day, which corresponds to an energy expenditure of approximately 500 kcal ⁄ day [3], and this was reinforced by a professional exercise therapist every 2 weeks based on data from the accelerometer
4.2	Information about antecedents	Provide information about antecedents (e.g. social and environmental situations and events, emotions, cognitions) that reliably predict performance of the behaviour
4.3	Re-attribution	Elicit perceived causes of behavior and suggest alternative explanations (e.g. external or internal and stable or unstable)
4.4	Behavioural experiments	Advise on how to identify and test hypotheses about the behavior, its causes and consequences, by collecting and interpreting data
5.1	Information about health consequences	Provide information (e.g. written, verbal, visual) about health consequences of performing the behavior
5.2	Salience of consequences	Use methods specifically designed to emphasise the consequences of performing the behaviour with the aim of making them more memorable (goes beyond informing about consequences)
5.3	Information about social and environmental consequences	Provide information (e.g. written, verbal, visual) about social and environmental consequences of performing the behavior
5.4	Monitoring of emotional consequences	Prompt assessment of feelings after attempts at performing the behavior
5.5	Anticipated regret	Induce or raise awareness of expectations of future regret about performance of the unwanted behavior
5.6	Information about emotional consequences	Provide information (e.g. written, verbal, visual) about emotional consequences of performing the behavior
6.1	Demonstration of the behaviour	Provide an observable sample of the performance of the behaviour, directly in person or indirectly e.g. via film, pictures, for the person to aspire to or imitate (includes ‘Modelling’).
6.2	Social comparison	Draw attention to others’ performance to allow comparison with the person’s own performance
6.3	Information about others' approval	Provide information about what other people think about the behavior. The information clarifies whether others will like, approve or disapprove of what the person is doing or will do
7.1	Prompts/cues	Introduce or define environmental or social stimulus with the purpose of prompting or cueing the behavior. The prompt or cue would normally occur at the time or place of performance
7.2	Cue signalling reward	Identify an environmental stimulus that reliably predicts that reward will follow the behavior (includes ‘Discriminative cue’)
7.3	Reduce prompts/cues	Withdraw gradually prompts to perform the behavior (includes ‘Fading’)
7.4	Remove access to the reward	Advise or arrange for the person to be separated from situations in which unwanted behavior can be rewarded in order to reduce the behavior (includes ‘Time out’)
7.5	Remove aversive stimulus	Advise or arrange for the removal of an aversive stimulus to facilitate behavior change (includes ‘Escape learning’)
7.6	Satiation	Advise or arrange repeated exposure to a stimulus that reduces or extinguishes a drive for the unwanted behavior
7.7	Exposure	Provide systematic confrontation with a feared stimulus to reduce the response to a later encounter
7.8	Associative learning	Present a neutral stimulus jointly with a stimulus that already elicits the behavior repeatedly until the neutral stimulus elicits that behavior (includes ‘Classical/Pavlovian Conditioning’)
8.1	Behavioural practice/rehearsal	Prompt practice or rehearsal of the performance of the behavior one or more times in a context or at a time when the performance may not be necessary, in order to increase habit and skill
8.2	Behaviour substitution	Prompt substitution of the unwanted behavior with a wanted or neutral behavior
8.3	Habit formation	Prompt rehearsal and repetition of the behavior in the same context repeatedly so that the context elicits the behavior
8.4	Habit reversal	Prompt rehearsal and repetition of an alternative behavior to replace an unwanted habitual behavior
8.5	Overcorrection	Ask to repeat the wanted behavior in an exaggerated way following an unwanted behaviour
8.6	Generalisation of a target behaviour	Advise to perform the wanted behaviour, which is already performed in a particular situation, in another situation
8.7	Graded tasks	Set easy-to-perform tasks, making them increasingly difficult, but achievable, until behavior is performed
9.1	Credible source	Present verbal or visual communication from a credible source in favour of or against the behavior			x	reinforced by a professional exercise therapist every 2 weeks based on data from the accelerometer
9.2	Pros and cons	Advise the person to identify and compare reasons for wanting (pros) and not wanting to (cons) change the behavior (includes ‘Decisional balance’)
9.3	Comparative imagining of future outcomes	Prompt or advise the imagining and comparing of future outcomes of changed versus unchanged behaviour
10.1	Material incentive (behaviour)	Inform that money, vouchers or other valued objects will be delivered if and only if there has been effort and/or progress in performing the behavior (includes ‘Positive reinforcement’)
10.2	Material reward (behaviour)	Arrange for the delivery of money, vouchers or other valued objects if and only if there has been effort and/or progress in performing the behavior (includes ‘Positive reinforcement’)
10.3	Non-specific reward	Arrange delivery of a reward if and only if there has been effort and/or progress in performing the behavior (includes ‘Positive reinforcement’)
10.4	Social reward	Arrange verbal or non-verbal reward if and only if there has been effort and/or progress in performing the behavior (includes ‘Positive reinforcement’)
10.5	Social incentive	Inform that a verbal or non-verbal reward will be delivered if and only if there has been effort and/or progress in performing the behavior (includes ‘Positive reinforcement’)
10.6	Non-specific incentive	Inform that a reward will be delivered if and only if there has been effort and/or progress in performing the behavior (includes ‘Positive reinforcement’)
10.7	Self-incentive	Plan to reward self in future if and only if there has been effort and/or progress in performing the behavior
10.8	Incentive (outcome)	Inform that a reward will be delivered if and only if there has been effort and/or progress in achieving the behavioural outcome (includes ‘Positive reinforcement’)
10.9	Self-reward	Prompt self-praise or self-reward if and only if there has been effort and/or progress in performing the behavior
10.10	Reward (outcome)	Arrange for the delivery of a reward if and only if there has been effort and/or progress in achieving the behavioral outcome (includes ‘Positive reinforcement’)
10.11	Future punishment	Inform that future punishment or removal of reward will be a consequence of performance of an unwanted behavior (may include fear arousal) (includes ‘Threat’)
11.1	Pharmacological support	Provide, or encourage the use of or adherence to, drugs to facilitate behavior change
11.2	Reduce negative emotions	Advise on ways of reducing negative emotions to facilitate performance of the behavior (includes ‘Stress Management’)
11.3	Conserving mental resources	Advise on ways of minimising demands on mental resources to facilitate behavior change
11.4	Paradoxical instructions	Advise to engage in some form of the unwanted behavior with the aim of reducing motivation to engage in that behaviour
12.1	Restructuring the physical environment	Change, or advise to change the physical environment in order to facilitate performance of the wanted behavior or create barriers to the unwanted behavior (other than prompts/cues, rewards and punishments)
12.2	Restructuring the social environment	Change, or advise to change the social environment in order to facilitate performance of the wanted behavior or create barriers to the unwanted behavior (other than prompts/cues, rewards and punishments)
12.3	Avoidance/reducing exposure to cues for the behaviour	Advise on how to avoid exposure to specific social and contextual/physical cues for the behavior, including changing daily or weekly routines
12.4	Distraction	Advise or arrange to use an alternative focus for attention to avoid triggers for unwanted behaviour
12.5	Adding objects to the environment	Add objects to the environment in order to facilitate performance of the behavior			x	All subjects were requested to attach an accelerometer to their belts all day long during the intervention period
12.6	Body changes	Alter body structure, functioning or support directly to facilitate behavior change
13.1	Identification of self as role model	Inform that one's own behavior may be an example to others
13.2	Framing/reframing	Suggest the deliberate adoption of a perspective or new perspective on behavior (e.g. its purpose) in order to change cognitions or emotions about performing the behavior (includes ‘Cognitive restructuring’)
13.3	Incompatible beliefs	Draw attention to discrepancies between current or past behavior and self-image, in order to create discomfort (includes ‘Cognitive dissonance’)
13.4	Valued self-identity	Advise the person to write or complete rating scales about a cherished value or personal strength as a means of affirming the person’s identity as part of a behavior change strategy (includes ‘Self-affirmation’)
13.5	Identity associated with changed behaviour	Advise the person to construct a new self-identity as someone who ‘used to engage with the unwanted behavior’
14.1	Behaviour cost	Arrange for withdrawal of something valued if and only if an unwanted behavior is performed (includes ‘Response cost’).
14.2	Punishment	Arrange for aversive consequence contingent on the performance of the unwanted behavior
14.3	Remove reward	Arrange for discontinuation of contingent reward following performance of the unwanted behavior (includes ‘Extinction’)
14.4	Reward approximation	Arrange for reward following any approximation to the target behavior, gradually rewarding only performance closer to the wanted behavior (includes ‘Shaping’)
14.5	Rewarding completion	Build up behavior by arranging reward following final component of the behavior; gradually add the components of the behavior that occur earlier in the behavioral sequence (includes ‘Backward chaining’)
14.6	Situation-specific reward	Arrange for reward following the behavior in one situation but not in another (includes ‘Discrimination training’)
14.7	Reward incompatible behaviour	Arrange reward for responding in a manner that is incompatible with a previous response to that situation (includes ‘Counter-conditioning’)
14.8	Reward alternative behaviour	Arrange reward for performance of an alternative to the unwanted behavior (includes ‘Differential reinforcement’)
14.9	Reduce reward frequency	Arrange for rewards to be made contingent on increasing duration or frequency of the behavior (includes ‘Thinning’)
14.10	Remove punishment	Arrange for removal of an unpleasant consequence contingent on performance of the wanted behavior (includes ‘Negative reinforcement’)
15.1	Verbal persuasion about capability	Tell the person that they can successfully perform the wanted behavior, arguing against self-doubts and asserting that they can and will succeed
15.2	Mental rehearsal of successful performance	Advise to practise imagining performing the behavior successfully in relevant contexts
15.3	Focus on past success	Advise to think about or list previous successes in performing the behavior (or parts of it)
15.4	Self-talk	Prompt positive self-talk (aloud or silently) before and during the behavior
16.1	Imaginary punishment	Advise to imagine performing the unwanted behavior in a real-life situation followed by imagining an unpleasant consequence (includes ‘Covert sensitisation’)
16.2	Imaginary reward	Advise to imagine performing the wanted behavior in a real-life situation followed by imagining a pleasant consequence (includes ‘Covert conditioning’)
16.3	Vicarious consequences	Prompt observation of the consequences (including rewards and punishments) for others when they perform the behavior

[truncated: 5 more sheets: Luley, Mayer Davis, Vanninen, Wolf, Schultz]
